# Supplementary material for: Are Luxury Brand Labels and “Green” Labels Costly Signals of Social Status? An Extended Replication
Source: PLoS One. 2017 Feb 7;12(2):e0170216. doi: 10.1371/journal.pone.0170216 (PMC5295666; doi:10.1371/journal.pone.0170216)
Supplement: S2 File — (TXT) [file pone.0170216.s002.txt]

S2 File - Data experiment 2
id	treat	comply	female	age	cap
1	0	0	1	60	0
2	0	1	1	25	0
3	2	0	0	25	0
4	2	0	1	50	0
5	2	1	0	48	0
6	0	0	0	60	0
7	0	0	1	60	0
8	2	0	0	28	0
9	2	1	1	35	0
10	2	0	1	30	0
11	1	1	1	64	0
12	0	0	0	60	0
13	1	0	1	30	0
14	2	0	0	27	0
15	2	0	0	30	0
16	2	0	1	28	0
17	2	0	1	25	0
18	1	0	1	30	0
19	2	1	1	35	0
20	1	1	1	45	0
21	2	1	1	25	0
22	1	0	1	35	0
23	1	0	1	25	0
24	1	0	1	28	0
25	0	0	1	35	0
26	2	0	1	55	0
27	2	0	0	30	0
28	2	0	1	40	0
29	1	0	0	30	0
30	1	0	1	28	0
31	2	0	1	24	0
32	2	0	0	30	0
33	1	1	0	40	0
34	1	0	1	45	0
35	0	1	0	50	0
36	1	0	0	30	0
37	1	0	1	50	0
38	2	0	1	23	0
39	1	1	0	40	0
40	0	0	0	45	0
41	0	0	1	59	0
42	0	0	0	50	0
43	1	0	1	45	0
44	0	0	1	49	0
45	2	0	0	30	0
46	1	0	0	50	0
47	1	0	1	28	0
48	2	0	1	60	0
49	1	0	0	45	0
50	2	0	1	31	0
51	2	1	0	35	0
52	1	0	0	30	0
53	1	0	0	30	0
54	0	0	0	30	0
55	0	0	1	26	0
56	0	0	1	55	0
57	2	0	0	22	0
58	0	0	1	55	0
59	0	1	0	22	0
60	2	0	0	60	0
61	0	0	0	50	0
62	0	0	1	55	0
63	0	0	1	25	0
64	1	0	0	40	0
65	0	0	1	40	0
66	2	0	1	40	0
67	2	0	1	20	0
68	1	0	0	30	0
69	0	0	1	30	0
70	1	0	1	40	0
71	2	0	1	35	0
72	1	1	0	22	0
73	1	0	0	40	0
74	1	1	0	35	0
75	2	0	1	25	0
76	1	0	1	20	0
77	2	0	1	20	0
78	2	0	1	30	0
79	2	0	0	23	0
80	1	0	1	28	0
81	0	0	0	60	0
82	2	0	0	32	0
83	1	0	1	20	0
84	1	0	0	20	0
85	2	0	1	28	0
86	2	0	1	45	0
87	2	0	0	28	0
88	2	1	0	45	0
89	0	0	1	31	0
90	1	0	0	20	0
91	0	0	1	28	0
92	2	0	1	27	0
93	2	1	0	40	0
94	0	1	1	40	0
95	1	1	0	50	0
96	1	0	1	25	0
97	1	0	0	40	0
98	1	0	1	40	0
99	2	0	0	50	0
100	2	0	1	23	0
101	0	0	1	50	0
102	0	0	0	50	0
103	0	0	1	30	0
104	0	1	0	20	0
105	0	0	1	45	0
106	2	0	0	30	0
107	2	0	1	23	0
108	2	1	0	50	0
109	0	0	0	22	0
110	0	0	0	30	0
111	0	0	1	18	0
112	0	0	1	55	0
113	1	0	1	20	0
114	2	0	1	35	0
115	1	1	0	35	0
116	1	0	1	30	0
117	2	0	0	45	0
118	0	0	0	20	0
119	2	0	0	35	0
120	1	0	1	40	0
121	0	0	1	28	0
122	2	0	1	50	0
123	2	0	1	25	0
124	2	1	1	40	0
125	2	0	1	40	0
126	2	0	1	60	0
127	1	0	0	25	0
128	1	1	1	40	0
129	1	0	1	45	0
130	0	0	1	40	0
131	1	0	1	55	0
132	0	0	0	50	0
133	0	0	0	72	0
134	1	0	0	50	0
135	0	0	1	40	0
136	1	0	1	55	0
137	0	0	1	40	0
138	0	0	1	35	0
139	0	0	0	60	0
140	0	0	1	18	0
141	0	0	1	27	0
142	2	0	1	40	0
143	1	0	1	40	0
144	1	0	0	40	0
145	2	0	0	30	0
146	0	0	0	30	0
147	1	0	0	30	0
148	1	1	1	35	0
149	0	0	1	45	0
150	2	0	1	20	0
151	2	0	1	20	0
152	1	0	0	30	0
153	1	0	1	25	0
154	1	1	0	35	0
155	0	0	1	55	0
156	1	0	0	20	0
157	2	0	1	35	0
158	1	0	0	40	0
159	0	0	1	34	0
160	2	0	0	50	0
161	0	0	1	25	0
162	2	0	0	45	0
163	0	0	1	60	0
164	1	1	0	45	0
165	1	0	0	20	0
166	2	0	0	30	0
167	2	0	0	25	0
168	2	0	1	38	0
169	1	0	1	30	0
170	0	0	1	30	0
171	0	0	1	33	0
172	0	0	0	40	0
173	2	0	0	30	0
174	0	0	0	50	0
175	0	0	1	40	0
176	2	0	0	30	0
177	1	1	0	30	0
178	1	0	1	25	0
179	1	0	1	57	0
180	1	0	1	55	0
181	0	0	1	20	0
182	1	0	1	18	0
183	0	0	0	25	0
184	0	0	1	20	0
185	2	0	1	50	0
186	0	0	0	30	0
187	2	0	0	40	0
188	1	0	1	28	0
189	2	0	1	30	0
190	1	0	1	18	0
191	2	1	1	50	0
192	2	1	0	55	0
193	0	0	1	23	0
194	1	0	1	30	0
195	1	0	0	25	0
196	1	0	1	40	0
197	1	1	1	40	0
198	1	1	0	35	0
199	0	0	1	20	0
200	0	0	0	48	0
201	0	0	0	40	0
202	0	0	0	26	0
203	2	0	1	50	0
204	0	1	1	60	0
205	2	0	1	35	0
206	1	0	1	25	0
207	1	0	1	30	0
208	1	0	0	55	0
209	2	0	1	50	0
210	1	0	1	40	0
211	1	0	1	50	0
212	2	1	1	25	0
213	2	0	1	35	0
214	1	0	1	33	0
215	1	1	1	25	0
216	0	0	1	25	0
217	2	0	0	50	0
218	0	1	0	25	0
219	2	0	1	20	0
220	2	1	0	35	0
221	2	0	0	35	0
222	0	0	0	50	0
223	0	1	1	18	0
224	0	0	0	34	0
225	2	0	1	45	0
226	0	0	0	60	0
227	2	0	0	56	0
228	1	1	1	36	0
229	1	0	1	35	0
230	0	0	1	45	0
231	1	0	1	45	0
232	2	0	0	40	0
233	1	0	0	26	0
234	0	0	1	50	0
235	0	1	0	40	0
236	0	0	1	40	0
237	0	0	1	47	0
238	0	0	0	30	0
239	2	0	0	38	0
240	0	0	1	30	0
241	1	0	0	22	0
242	1	0	0	19	0
243	1	0	1	25	0
244	1	0	0	35	0
245	2	0	0	40	0
246	1	0	1	28	0
247	0	0	0	25	0
248	2	1	0	19	0
249	1	0	1	40	0
250	2	0	0	55	0
251	1	1	1	30	0
252	2	0	1	60	0
253	2	1	1	64	0
254	2	0	1	50	0
255	2	0	1	36	0
256	1	0	1	50	0
257	1	0	1	30	0
258	1	0	0	56	0
259	0	1	1	17	0
260	2	1	0	55	0
261	2	0	1	60	0
262	2	0	0	45	0
263	1	0	1	35	0
264	0	1	1	50	0
265	2	0	1	40	0
266	1	1	1	40	0
267	0	1	1	37	0
268	2	1	0	30	0
269	1	0	1	42	0
270	1	0	0	40	0
271	0	0	1	35	0
272	0	0	1	60	0
273	1	0	1	25	0
274	2	0	0	35	0
275	0	1	1	35	0
276	2	0	1	40	0
277	0	0	0	45	0
278	2	1	1	45	0
279	0	1	0	30	0
280	0	0	0	55	0
281	1	0	1	25	0
282	1	0	0	30	0
283	0	0	0	35	0
284	2	0	1	45	0
285	2	0	1	60	0
286	2	0	0	35	0
287	1	1	0	40	0
288	2	1	0	55	0
289	2	0	1	35	0
290	2	0	1	40	0
291	2	0	0	40	0
292	2	0	1	40	0
293	0	0	0	50	0
294	2	0	0	28	0
295	1	1	1	37	0
296	0	0	0	30	0
297	0	1	0	22	0
298	1	0	1	25	0
299	0	0	1	25	0
300	2	1	0	30	0
301	0	0	1	45	0
302	0	0	1	40	0
303	1	0	1	20	0
304	2	0	1	45	0
305	1	0	0	25	0
306	2	0	0	55	0
307	1	0	0	25	0
308	0	0	1	60	0
309	1	0	0	25	0
310	2	0	0	40	0
311	1	0	1	30	0
312	1	0	1	45	0
313	1	0	1	25	0
314	0	0	1	35	0
315	0	0	0	40	0
316	1	0	0	40	0
317	1	0	1	55	0
318	2	0	1	60	0
319	1	0	1	53	0
320	0	1	0	55	0
321	2	0	0	30	0
322	2	0	0	30	0
323	2	0	0	22	0
324	1	1	1	60	0
325	1	0	1	35	0
326	0	1	1	35	0
327	0	0	0	25	0
328	2	0	1	60	0
329	1	0	1	50	0
330	0	0	1	60	0
331	0	0	0	20	0
332	1	0	1	40	0
333	0	0	0	40	0
334	0	0	0	35	0
335	1	0	1	40	0
336	1	0	1	40	0
337	0	0	1	40	0
338	1	0	1	62	0
339	0	0	0	30	0
340	0	0	1	60	0
341	0	0	1	30	0
342	0	0	1	25	0
343	0	0	1	20	0
344	0	0	1	18	0
345	2	0	0	45	0
346	0	1	1	60	0
347	0	0	1	20	0
348	2	0	0	35	0
349	1	1	1	30	0
350	0	0	1	20	0
351	0	0	1	60	0
352	2	0	0	55	0
353	1	1	0	30	0
354	2	0	1	45	0
355	0	1	0	32	0
356	0	0	1	25	0
357	1	0	0	35	0
358	2	0	1	30	0
359	2	1	1	30	0
360	0	0	1	35	0
361	2	0	1	45	1
362	1	1	0	60	1
363	1	0	0	40	1
364	2	0	0	30	1
365	1	0	1	20	1
366	1	0	0	55	1
367	0	0	1	45	1
368	1	0	1	40	1
369	2	0	1	30	1
370	1	0	1	30	1
371	0	0	1	36	1
372	0	0	1	25	1
373	1	0	1	48	1
374	1	0	1	20	1
375	2	0	0	25	1
376	2	0	1	20	1
377	2	0	1	30	1
378	1	0	0	60	1
379	2	0	1	45	1
380	0	0	1	40	1
381	2	0	1	18	1
382	0	0	0	35	1
383	1	1	1	30	1
384	1	0	0	30	1
385	1	0	1	35	1
386	0	0	0	35	1
387	1	0	1	40	1
388	1	0	0	40	1
389	0	0	1	25	1
390	2	0	1	30	1
391	1	0	1	40	1
392	2	0	1	60	1
393	2	0	1	35	1
394	1	0	1	30	1
395	0	0	1	30	1
396	2	1	0	45	1
397	0	0	1	30	1
398	0	0	1	35	1
399	0	0	1	19	1
400	0	0	1	40	1
401	1	0	1	43	1
402	1	0	1	30	1
403	2	0	1	32	1
404	1	0	1	25	1
405	0	0	1	45	1
406	2	0	0	35	1
407	2	0	1	35	1
408	2	0	0	45	1
409	0	0	1	55	1
410	1	0	1	28	1
411	1	0	1	25	1
412	2	0	1	40	1
413	0	0	1	50	1
414	2	0	0	30	1
415	1	0	1	35	1
416	2	0	0	35	1
417	1	0	1	25	1
418	0	0	0	18	1
419	0	0	1	60	1
420	0	0	1	40	1
421	0	0	1	45	1
422	1	0	1	30	1
423	2	0	1	55	1
424	1	0	1	20	1
425	2	0	0	36	1
426	0	0	1	25	1
427	0	0	1	18	1
428	1	0	0	60	1
429	2	0	0	28	1
430	2	0	1	55	1
431	0	0	1	18	1
432	1	0	1	20	1
433	2	0	1	35	1
434	2	0	0	40	1
435	1	0	1	60	1
436	1	0	1	35	1
437	1	0	0	30	1
438	0	0	1	45	1
439	2	0	1	29	1
440	2	1	0	18	1
441	0	0	0	25	1
442	0	0	0	40	1
443	1	0	0	45	1
444	1	0	1	40	1
445	2	0	1	40	1
446	2	0	1	30	1
447	0	0	0	35	1
448	0	0	0	25	1
449	0	0	1	18	1
450	2	0	0	45	1
451	1	0	0	55	1
452	1	0	1	60	1
453	1	0	1	40	1
454	2	0	0	40	1
455	1	0	0	25	1
456	1	0	0	30	1
457	0	0	0	35	1
458	1	0	0	50	1
459	2	1	1	45	1
460	2	0	0	41	1
461	1	0	1	20	1
462	1	0	1	60	1
463	2	0	1	25	1
464	0	0	1	35	1
465	1	0	0	35	1
466	2	0	1	20	1
467	1	0	0	35	1
468	1	0	1	40	1
469	0	0	1	21	1
470	1	0	0	50	1
471	1	0	0	18	1
472	1	0	1	40	1
473	0	0	1	50	1
474	1	0	0	40	1
475	1	0	1	20	1
476	1	0	0	25	1
477	2	0	1	50	1
478	1	0	1	30	1
479	0	0	1	34	1
480	1	0	1	50	1
481	1	1	0	30	1
482	0	0	1	29	1
483	2	0	1	30	1
484	2	0	1	35	1
485	2	0	1	55	1
486	0	0	0	40	1
487	1	0	1	25	1
488	2	1	1	25	1
489	0	0	1	60	1
490	1	0	1	52	1
491	1	0	0	20	1
492	2	1	1	30	1
493	2	0	0	40	1
494	2	1	0	35	1
495	0	0	1	35	1
496	0	0	1	40	1
497	2	0	0	25	1
498	2	0	0	32	1
499	2	0	1	20	1
500	2	0	1	25	1
501	1	0	1	35	1
502	2	0	1	40	1
503	2	0	1	60	1
504	2	0	1	30	1
505	1	0	1	45	1
506	1	0	1	40	1
507	1	0	0	30	1
508	1	0	1	25	1
509	1	0	1	40	1
510	2	0	0	35	1
511	0	0	1	30	1
512	0	0	1	45	1
513	1	0	1	36	1
514	0	1	0	55	1
515	1	0	0	40	1
516	0	0	1	35	1
517	2	1	0	35	1
518	1	0	1	30	1
519	2	1	1	40	1
520	1	0	0	25	1
521	0	0	1	20	1
522	0	0	1	45	1
523	1	0	0	18	1
524	2	0	0	40	1
525	0	1	1	60	1
526	2	0	0	35	1
527	2	0	0	45	1
528	0	0	1	40	1
529	2	0	0	25	1
530	2	0	0	40	1
531	0	0	1	45	1
532	1	0	1	30	1
533	2	0	1	23	1
534	0	1	1	30	1
535	0	0	0	64	1
536	2	0	0	25	1
537	2	1	0	45	1
538	1	0	1	40	1
539	0	0	0	35	1
540	0	0	0	35	1
541	2	0	1	27	1
542	0	0	1	26	1
543	1	0	1	20	1
544	2	0	1	20	1
545	2	0	1	25	1
546	0	0	1	30	1
547	2	0	0	20	1
548	1	0	1	25	1
549	0	0	0	50	1
550	1	0	1	30	1
551	2	0	0	45	1
552	1	0	1	45	1
553	1	0	1	45	1
554	0	0	1	45	1
555	1	0	0	20	1
556	2	0	0	40	1
557	1	0	1	45	1
558	2	0	1	35	1
559	2	0	0	40	1
560	1	0	0	25	1
561	2	0	1	30	1
562	0	0	1	60	1
563	1	0	0	60	1
564	0	0	0	35	1
565	0	0	1	25	1
566	1	0	1	45	1
567	0	0	1	25	1
568	1	0	0	20	1
569	0	0	1	26	1
570	0	0	1	25	1
571	2	1	1	20	1
572	0	0	1	25	1
573	2	0	1	28	1
574	0	0	1	45	1
575	0	0	0	28	1
576	0	1	1	50	1
577	1	0	1	40	1
578	2	0	0	20	1
579	1	0	0	20	1
580	0	0	0	19	1
581	2	0	1	50	1
582	0	0	0	35	1
583	0	0	1	25	1
584	1	0	1	25	1
585	2	0	1	50	1
586	1	0	1	60	1
587	0	0	0	30	1
588	0	0	0	28	1
589	1	0	0	40	1
590	0	0	1	30	1
591	0	0	1	40	1
592	2	0	1	38	1
593	0	0	1	22	1
594	1	1	1	55	1
595	2	0	0	27	1
596	2	0	1	20	1
597	1	1	1	30	1
598	2	0	1	45	1
599	1	0	1	23	1
600	1	0	1	60	1
601	1	1	0	50	1
602	0	0	0	30	1
603	1	0	1	35	1
604	0	0	1	50	1
605	1	0	1	63	1
606	1	0	1	60	1
607	1	0	1	27	1
608	2	0	0	50	1
609	1	0	1	20	1
610	0	0	0	20	1
611	2	0	1	30	1
612	0	0	1	50	1
613	1	0	1	30	1
614	1	0	0	44	1
615	0	0	1	60	1
616	1	1	0	27	1
617	1	0	0	46	1
618	0	0	1	40	1
619	0	1	1	30	1
620	2	0	1	30	1
621	1	0	0	25	1
622	1	0	1	20	1
623	0	0	1	30	1
624	2	0	0	55	1
625	2	0	1	25	1
626	1	0	1	30	1
627	0	1	1	25	1
628	2	0	1	20	1
629	1	0	0	35	1
630	2	0	0	40	1
631	0	0	1	45	1
632	1	0	1	40	1
633	2	0	1	25	1
634	2	0	1	34	1
635	0	0	1	20	1
636	2	0	0	30	1
637	1	0	0	35	1
638	0	0	1	60	1
639	0	0	0	35	1
640	0	0	1	30	1
641	0	0	1	22	1
642	0	0	1	30	1
643	2	0	0	35	1
644	2	0	1	40	1
645	2	0	1	55	1
646	0	0	1	40	1
647	1	0	0	28	1
648	0	0	0	40	1
649	2	0	0	35	1
650	2	1	1	30	1
651	0	0	1	60	1
652	0	0	0	25	1
653	0	0	1	40	1
654	1	0	1	35	1
655	2	0	0	35	1
656	1	0	0	20	1
657	1	0	1	40	1
658	0	0	1	30	1
659	2	0	1	35	1
660	0	1	0	45	1
661	2	0	1	20	1
662	2	0	1	50	1
663	2	0	1	30	1
664	1	0	0	50	1
665	2	0	1	25	1
666	2	0	0	25	1
667	2	0	0	55	1
668	1	0	1	25	1
669	2	0	1	25	1
670	0	0	1	30	1
671	1	0	0	44	1
672	1	0	0	50	1
673	0	0	0	40	1
674	2	0	1	30	1
675	1	0	1	20	1
676	1	0	1	35	1
677	0	1	0	30	1
678	1	0	1	20	1
679	2	0	1	25	1
680	0	0	1	18	1
681	0	0	1	55	1
682	1	0	0	40	1
683	2	0	1	35	1
684	1	0	0	25	1
685	1	0	1	40	1
686	1	0	1	20	1
687	2	0	1	42	1
688	2	0	0	20	1
689	1	0	1	35	1
690	2	0	0	40	1
691	1	0	0	55	1
692	2	1	1	20	1
693	2	0	0	50	1
694	1	0	1	35	1
695	1	0	1	35	1
696	1	0	1	20	1
697	2	0	0	30	1
698	2	0	1	30	1
699	2	0	1	25	1
700	0	0	1	40	1
701	0	0	0	50	1
702	2	1	1	30	1
703	2	0	1	40	1
704	0	0	0	25	1
705	0	0	0	35	1
706	0	0	0	25	1
707	1	0	1	55	1
708	1	0	1	30	1
709	1	0	0	40	1
710	2	0	0	45	1
711	2	0	0	40	1
712	0	0	0	60	1
713	2	0	1	35	1
714	0	0	1	25	1
715	0	0	0	40	1
716	1	0	1	20	1
717	0	0	1	35	1
718	2	0	0	40	1
719	0	0	1	35	1
720	1	0	0	40	1
