# Supplementary material for: Are Luxury Brand Labels and “Green” Labels Costly Signals of Social Status? An Extended Replication
Source: PLoS One. 2017 Feb 7;12(2):e0170216. doi: 10.1371/journal.pone.0170216 (PMC5295666; doi:10.1371/journal.pone.0170216)
Supplement: S3 File — (TXT) [file pone.0170216.s003.txt]

study	treat	female	age	shirt	sum	femalexp	expfemale	vpnr	positive
2	2	1	28	1	999	0	1	1	0
2	0	1	30	0	999	0	1	2	0
2	2	1	30	0	999	0	1	3	0
2	2	0	55	0	999	0	1	4	0
2	1	1	40	1	999	0	1	5	0
2	0	1	35	1	999	0	1	6	0
2	2	1	30	0	999	0	1	7	0
2	1	0	40	1	999	0	1	8	0
2	2	1	20	1	999	0	1	9	0
2	1	0	45	0	999	0	1	10	0
2	0	1	20	1	999	0	1	11	0
2	2	1	35	1	999	0	1	12	1
2	0	0	40	1	999	0	1	13	0
2	1	0	25	1	999	0	1	14	0
2	1	1	30	1	999	0	1	15	0
2	1	0	30	0	999	0	1	16	0
2	0	1	25	0	999	0	1	17	0
2	2	1	18	0	999	0	1	18	0
2	0	1	40	0	999	0	1	19	0
2	1	0	35	1	999	0	1	20	0
2	1	1	60	0	999	0	1	21	0
2	1	1	45	1	999	0	1	22	0
2	0	1	30	0	999	0	1	23	0
2	1	1	25	0	999	0	1	24	0
2	2	1	45	0	999	0	1	25	0
2	0	1	40	0	999	0	1	26	0
2	2	1	62	0	999	0	1	27	1
2	1	1	45	0	999	0	1	28	0
2	0	1	30	0	999	0	1	29	0
2	0	0	40	1	999	0	1	30	0
2	2	0	30	0	999	0	1	31	0
2	2	1	55	0	999	0	1	32	0
2	2	1	28	1	999	0	1	33	0
2	2	0	50	1	999	0	1	34	0
2	1	0	30	0	999	0	1	35	0
2	0	1	55	0	999	0	1	36	1
2	1	1	20	1	999	0	1	37	0
2	0	1	20	1	999	0	1	38	0
2	1	1	35	0	999	0	1	39	0
2	2	1	20	0	999	0	1	40	0
2	2	1	20	0	999	0	1	41	0
2	2	1	45	0	999	0	1	42	1
2	2	0	23	0	999	0	1	43	1
2	1	1	55	1	999	0	1	44	0
2	0	1	25	0	999	0	1	45	0
2	1	1	30	0	999	0	1	46	0
2	2	0	45	1	999	0	1	47	0
2	1	1	30	0	999	0	1	48	0
2	1	0	34	0	999	0	1	49	0
2	1	0	35	0	999	0	1	50	0
2	2	1	45	0	999	0	1	51	0
2	0	1	20	0	999	0	1	52	0
2	0	0	60	1	999	0	1	53	0
2	0	0	29	0	999	0	1	54	1
2	1	1	30	1	999	0	1	55	0
2	1	1	45	0	999	0	1	56	0
2	2	1	35	1	999	0	1	57	0
2	2	1	45	0	999	0	1	58	0
2	1	1	35	0	999	0	1	59	0
2	0	1	25	0	999	0	1	60	0
2	2	1	35	0	999	0	1	61	0
2	0	0	40	1	999	0	1	62	0
2	1	1	22	1	999	0	1	63	1
2	1	1	28	1	999	0	1	64	0
2	0	1	30	0	999	0	1	65	0
2	1	1	28	1	999	0	1	66	0
2	0	0	45	1	999	0	1	67	0
2	0	0	40	0	999	0	1	68	0
2	2	1	30	0	999	0	1	69	0
2	1	1	45	1	999	0	1	70	0
2	1	0	49	1	999	0	1	71	1
2	1	0	30	1	999	0	1	72	0
2	2	1	25	0	999	0	1	73	0
2	0	1	20	1	999	0	1	74	1
2	1	1	40	0	999	0	1	75	0
2	0	1	40	0	999	0	1	76	0
2	0	1	40	0	999	0	1	77	0
2	2	1	20	0	999	0	1	78	0
2	0	1	20	1	999	0	1	79	0
2	0	1	40	0	999	0	1	80	0
2	2	0	25	1	999	0	1	81	0
2	0	0	25	0	999	0	1	82	0
2	1	1	25	1	999	0	1	83	0
2	2	1	24	1	999	0	1	84	0
2	0	1	40	0	999	0	1	85	0
2	2	0	55	1	999	0	1	86	0
2	1	0	40	1	999	0	1	87	0
2	0	1	30	0	999	0	1	88	0
2	2	0	60	0	999	0	1	89	0
2	0	0	35	0	999	0	1	90	0
2	1	1	50	1	999	0	1	91	0
2	1	0	46	1	999	0	1	92	1
2	1	0	40	1	999	0	1	93	0
2	1	1	50	0	999	0	1	94	0
2	0	1	50	1	999	0	1	95	0
2	1	1	20	0	999	0	1	96	0
2	2	0	40	0	999	0	1	97	0
2	1	0	40	1	999	0	1	98	0
2	0	0	32	0	999	0	1	99	0
2	0	0	64	0	999	0	1	100	1
2	1	1	30	0	999	0	1	101	0
2	2	0	40	1	999	0	1	102	0
2	1	1	25	0	999	0	1	103	0
2	1	1	35	0	999	0	1	104	0
2	1	1	40	0	999	0	1	105	0
2	0	0	35	1	999	0	1	106	0
2	1	1	40	1	999	0	1	107	0
2	1	1	45	0	999	0	1	108	0
2	0	1	25	1	999	0	1	109	0
2	2	0	55	0	999	0	1	110	0
2	1	1	36	1	999	0	1	111	1
2	2	1	27	1	999	0	1	112	0
2	2	0	25	0	999	0	1	113	0
2	2	1	30	0	999	0	1	114	0
2	2	1	40	0	999	0	1	115	0
2	1	1	28	1	999	0	1	116	0
2	0	0	30	1	999	0	1	117	0
2	0	1	20	0	999	0	1	118	0
2	0	1	26	1	999	0	1	119	1
2	2	0	50	0	999	0	1	120	0
2	2	0	40	0	999	0	1	121	0
2	0	1	33	1	999	0	1	122	1
2	1	1	18	1	999	0	1	123	1
2	0	0	35	1	999	0	1	124	0
2	0	1	35	0	999	0	1	125	0
2	0	1	35	0	999	0	1	126	0
2	2	0	40	1	999	0	1	127	0
2	2	1	60	0	999	0	1	128	0
2	0	1	20	0	999	0	1	129	0
2	2	1	45	0	999	0	1	130	0
2	2	0	30	0	999	0	1	131	0
2	1	0	60	1	999	0	1	132	0
2	1	1	25	0	999	0	1	133	0
2	0	1	57	0	999	0	1	134	0
2	2	1	40	1	999	0	1	135	0
2	1	1	40	1	999	0	1	136	0
2	1	0	30	0	999	0	1	137	0
2	0	0	35	1	999	0	1	138	0
2	0	1	25	1	999	0	1	139	0
2	0	1	50	1	999	0	1	140	0
2	0	0	18	1	999	0	1	141	0
2	0	1	40	1	999	0	1	142	0
2	1	1	30	0	999	0	1	143	0
2	0	0	20	0	999	0	1	144	0
2	0	1	40	0	999	0	1	145	0
2	0	1	20	1	999	0	1	146	0
2	1	1	40	0	999	0	1	147	0
2	0	0	22	1	999	0	1	148	1
2	1	0	40	0	999	0	1	149	0
2	1	0	40	0	999	0	1	150	0
2	0	1	72	1	999	0	1	151	1
2	0	0	40	0	999	0	1	152	0
2	0	1	40	0	999	0	1	153	0
2	2	0	50	0	999	0	1	154	0
2	1	1	30	1	999	0	1	155	0
2	0	1	28	0	999	0	1	156	0
2	1	1	50	0	999	0	1	157	0
2	0	1	60	0	999	0	1	158	0
2	0	1	35	0	999	0	1	159	1
2	0	1	40	1	999	0	1	160	0
2	2	0	60	1	999	0	1	161	0
2	0	1	25	1	999	0	1	162	0
2	1	1	25	1	999	0	1	163	0
2	0	1	35	0	999	0	1	164	0
2	2	0	45	1	999	0	1	165	0
2	0	0	25	1	999	0	1	166	0
2	0	0	20	1	999	0	1	167	0
2	2	0	50	1	999	0	1	168	0
2	2	1	40	1	999	0	1	169	0
2	0	1	25	1	999	0	1	170	0
2	1	0	20	0	999	0	1	171	0
2	2	1	35	0	999	0	1	172	0
2	2	0	30	1	999	0	1	173	0
2	1	1	55	0	999	0	1	174	0
2	0	1	30	0	999	0	1	175	0
2	0	0	20	0	999	0	1	176	0
2	0	0	26	1	999	0	1	177	1
2	2	0	35	0	999	0	1	178	0
2	0	0	55	0	999	0	1	179	0
2	1	1	45	1	999	0	1	180	0
2	1	1	30	0	999	0	1	181	0
2	0	1	35	0	999	0	1	182	0
2	2	0	47	1	999	0	1	183	1
2	0	1	25	0	999	0	1	184	0
2	2	1	25	0	999	0	1	185	0
2	0	1	19	1	999	0	1	186	0
2	2	1	40	0	999	0	1	187	0
2	1	0	30	0	999	0	1	188	0
2	0	1	45	0	999	0	1	189	0
2	2	1	55	0	999	0	1	190	0
2	1	1	35	0	999	0	1	191	0
2	0	0	30	0	999	0	1	192	0
2	0	0	60	1	999	0	1	193	0
2	1	1	30	1	999	0	1	194	0
2	1	0	30	0	999	0	1	195	0
2	2	0	60	0	999	0	1	196	0
2	1	0	40	0	999	0	1	197	0
2	2	0	40	1	999	0	1	198	0
2	1	0	45	1	999	0	1	199	0
2	2	0	35	0	999	0	1	200	0
2	0	0	30	1	999	0	1	201	0
2	2	1	25	1	999	0	1	202	0
2	2	0	40	1	999	0	1	203	0
2	0	1	45	0	999	0	1	204	0
2	1	0	45	1	999	0	1	205	0
2	2	1	40	1	999	0	1	206	0
2	0	0	50	0	999	0	1	207	0
2	2	1	38	1	999	0	1	208	1
2	0	0	30	1	999	0	1	209	0
2	1	0	40	1	999	0	1	210	1
2	0	1	25	1	999	0	1	211	0
2	2	0	35	0	999	0	1	212	0
2	1	0	40	1	999	0	1	213	0
2	2	1	20	0	999	0	1	214	0
2	1	1	35	0	999	0	1	215	0
2	0	1	50	1	999	0	1	216	0
2	1	0	40	1	999	0	1	217	0
2	2	0	18	0	999	0	1	218	0
2	0	1	25	0	999	0	1	219	0
2	2	1	30	1	999	0	1	220	0
2	2	0	42	0	999	0	1	221	1
2	1	1	60	1	999	0	1	222	0
2	1	0	44	1	999	0	1	223	1
2	2	1	20	1	999	0	1	224	0
2	0	0	28	1	999	0	1	225	1
2	2	1	34	1	999	0	1	226	1
2	2	1	40	0	999	0	1	227	0
2	0	0	45	0	999	0	1	228	0
2	1	0	40	1	999	0	1	229	1
2	2	0	30	0	999	0	1	230	0
2	0	1	30	1	999	0	1	231	0
2	1	1	50	1	999	0	1	232	0
2	2	1	40	1	999	0	1	233	0
2	0	0	50	0	999	0	1	234	0
2	0	1	25	0	999	0	1	235	0
2	1	1	40	1	999	0	1	236	0
2	2	1	50	1	999	0	1	237	0
2	1	1	55	0	999	0	1	238	0
2	1	1	30	1	999	0	1	239	0
2	1	1	30	1	999	0	1	240	0
2	1	1	30	1	999	0	1	241	0
2	0	1	55	1	999	0	1	242	0
2	1	1	45	0	999	0	1	243	0
2	0	1	32	0	999	0	1	244	1
2	1	1	55	1	999	0	1	245	1
2	2	1	60	0	999	0	1	246	0
2	2	0	50	0	999	0	1	247	0
2	2	1	35	1	999	0	1	248	0
2	0	1	40	1	999	0	1	249	0
2	2	0	35	1	999	0	1	250	0
2	2	1	25	1	999	0	1	251	0
2	2	0	35	0	999	0	1	252	0
2	0	0	45	1	999	0	1	253	0
2	1	1	25	0	999	0	1	254	0
2	1	1	20	1	999	0	1	255	0
2	1	0	60	0	999	0	1	256	0
2	0	1	35	0	999	0	1	257	0
2	0	1	20	0	999	0	1	258	0
2	0	0	25	0	999	0	1	259	0
2	0	0	25	1	999	0	1	260	0
2	0	1	55	1	999	0	1	261	0
2	2	0	40	1	999	0	1	262	0
2	1	1	36	0	999	0	1	263	1
2	0	0	60	1	999	0	1	264	0
2	2	0	22	1	999	0	1	265	1
2	2	1	25	1	999	0	1	266	0
2	0	1	30	1	999	0	1	267	0
2	1	1	59	1	999	0	1	268	1
2	2	0	25	0	999	0	1	269	0
2	1	0	64	1	999	0	1	270	1
2	1	0	36	0	999	0	1	271	1
2	1	0	25	0	999	0	1	272	0
2	0	0	40	0	999	0	1	273	0
2	2	0	30	1	999	0	1	274	0
2	0	1	50	0	999	0	1	275	0
2	1	0	25	0	999	0	1	276	0
2	2	1	23	0	999	0	1	277	0
2	0	1	25	1	999	0	1	278	0
2	1	1	35	1	999	0	1	279	0
2	1	0	60	1	999	0	1	280	0
2	2	1	30	1	999	0	1	281	0
2	2	0	40	0	999	0	1	282	0
2	0	1	55	1	999	0	1	283	0
2	0	1	18	0	999	0	1	284	0
2	1	1	60	0	999	0	1	285	0
2	0	0	35	0	999	0	1	286	0
2	2	0	18	1	999	0	1	287	0
2	1	1	40	1	999	0	1	288	0
2	1	1	20	1	999	0	1	289	0
2	0	1	50	1	999	0	1	290	0
2	0	0	23	0	999	0	1	291	0
2	1	1	40	0	999	0	1	292	0
2	1	1	60	1	999	0	1	293	0
2	1	1	30	0	999	0	1	294	0
2	0	1	26	0	999	0	1	295	0
2	1	1	25	1	999	0	1	296	0
2	1	1	30	1	999	0	1	297	1
2	1	1	30	1	999	0	1	298	0
2	1	0	40	1	999	0	1	299	0
2	1	1	30	1	999	0	1	300	0
2	0	1	35	1	999	0	1	301	0
2	0	1	60	1	999	0	1	302	0
2	0	1	55	1	999	0	1	303	0
2	0	1	30	1	999	0	1	304	0
2	1	1	19	0	999	0	1	305	1
2	2	0	33	0	999	0	1	306	0
2	2	1	48	0	999	0	1	307	1
2	2	0	25	0	999	0	1	308	0
2	0	0	50	1	999	0	1	309	0
2	1	1	40	0	999	0	1	310	0
2	1	1	45	1	999	0	1	311	0
2	2	0	45	1	999	0	1	312	0
2	1	1	35	0	999	0	1	313	0
2	2	1	50	1	999	0	1	314	0
2	1	1	20	0	999	0	1	315	0
2	0	1	19	1	999	0	1	316	0
2	0	0	55	1	999	0	1	317	0
2	2	1	35	0	999	0	1	318	0
2	1	1	28	0	999	0	1	319	0
2	2	1	31	0	999	0	1	320	1
2	1	1	40	0	999	0	1	321	0
2	1	1	40	0	999	0	1	322	0
2	2	1	60	0	999	0	1	323	0
2	0	1	20	1	999	0	1	324	0
2	2	0	25	1	999	0	1	325	0
2	2	0	23	1	999	0	1	326	0
2	2	0	35	0	999	0	1	327	0
2	1	0	30	0	999	0	1	328	0
2	0	0	48	1	999	0	1	329	1
2	1	0	30	0	999	0	1	330	0
2	2	0	20	0	999	0	1	331	0
2	0	1	55	1	999	0	1	332	0
2	0	1	25	1	999	0	1	333	0
2	1	1	25	1	999	0	1	334	0
2	2	1	20	0	999	0	1	335	0
2	1	0	40	0	999	0	1	336	0
2	2	1	40	1	999	0	1	337	0
2	1	1	45	0	999	0	1	338	0
2	2	1	40	1	999	0	1	339	0
2	2	0	25	1	999	0	1	340	0
2	0	1	20	0	999	0	1	341	0
2	0	1	30	0	999	0	1	342	0
2	0	0	50	0	999	0	1	343	0
2	0	1	20	1	999	0	1	344	0
2	0	0	25	0	999	0	1	345	0
2	1	1	35	0	999	0	1	346	0
2	2	1	18	0	999	0	1	347	0
2	1	0	40	0	999	0	1	348	0
2	0	1	35	0	999	0	1	349	0
2	1	0	30	0	999	0	1	350	0
2	2	1	40	1	999	0	1	351	0
2	0	1	35	0	999	0	1	352	0
2	2	0	23	0	999	0	1	353	0
2	0	1	25	1	999	0	1	354	0
2	0	1	60	0	999	0	1	355	0
2	1	1	25	1	999	0	1	356	0
2	2	0	30	1	999	0	1	357	0
2	1	1	30	0	999	0	1	358	0
2	1	0	56	1	999	0	1	359	1
2	2	1	35	1	999	0	1	360	0
2	0	1	20	1	999	0	1	361	0
2	1	0	27	1	999	0	1	362	1
2	1	0	20	0	999	0	1	363	0
2	0	1	20	1	999	0	1	364	0
2	1	1	40	0	999	0	1	365	0
2	2	1	35	1	999	0	1	366	0
2	1	1	50	1	999	0	1	367	0
2	1	0	40	0	999	0	1	368	0
2	0	1	55	1	999	0	1	369	0
2	1	1	45	1	999	0	1	370	0
2	1	1	30	1	999	0	1	371	0
2	2	1	35	0	999	0	1	372	0
2	1	1	45	0	999	0	1	373	0
2	1	1	40	0	999	0	1	374	1
2	1	1	40	0	999	0	1	375	0
2	2	1	40	0	999	0	1	376	0
2	2	1	25	0	999	0	1	377	0
2	0	1	35	0	999	0	1	378	0
2	0	0	60	0	999	0	1	379	0
2	2	1	30	1	999	0	1	380	0
2	1	0	25	0	999	0	1	381	1
2	2	0	35	1	999	0	1	382	1
2	1	1	28	1	999	0	1	383	0
2	2	0	28	0	999	0	1	384	0
2	0	0	30	1	999	0	1	385	0
2	2	0	35	1	999	0	1	386	0
2	0	0	29	0	999	0	1	387	1
2	0	1	27	0	999	0	1	388	0
2	1	0	25	0	999	0	1	389	0
2	2	1	25	0	999	0	1	390	0
2	1	0	34	1	999	0	1	391	1
2	2	0	45	0	999	0	1	392	0
2	1	0	30	0	999	0	1	393	0
2	0	1	50	0	999	0	1	394	0
2	0	1	48	0	999	0	1	395	0
2	1	1	35	1	999	0	1	396	0
2	1	1	35	0	999	0	1	397	0
2	2	1	30	1	999	0	1	398	1
2	2	0	50	1	999	0	1	399	0
2	1	0	25	0	999	0	1	400	0
2	2	0	55	0	999	0	1	401	0
2	2	0	22	0	999	0	1	402	0
2	1	1	40	0	999	0	1	403	0
2	2	0	45	1	999	0	1	404	0
2	2	0	45	0	999	0	1	405	0
2	1	1	20	0	999	0	1	406	0
2	2	1	20	1	999	0	1	407	0
2	1	0	28	1	999	0	1	408	0
2	2	1	37	1	999	0	1	409	1
2	2	1	20	0	999	0	1	410	0
2	1	1	60	0	999	0	1	411	0
2	0	0	27	1	999	0	1	412	1
2	1	1	30	1	999	0	1	413	0
2	1	1	55	0	999	0	1	414	0
2	1	1	21	1	999	0	1	415	1
2	2	1	20	1	999	0	1	416	0
2	2	1	50	1	999	0	1	417	0
2	1	1	50	1	999	0	1	418	0
2	0	0	34	1	999	0	1	419	1
2	1	0	60	1	999	0	1	420	0
2	2	1	55	0	999	0	1	421	0
2	1	1	45	1	999	0	1	422	0
2	0	0	25	0	999	0	1	423	0
2	2	0	28	0	999	0	1	424	0
2	1	1	40	1	999	0	1	425	0
2	0	1	19	1	999	0	1	426	0
2	0	1	20	0	999	0	1	427	0
2	1	1	60	0	999	0	1	428	0
2	1	0	50	1	999	0	1	429	0
2	2	0	35	1	999	0	1	430	1
2	1	1	18	0	999	0	1	431	0
2	0	0	50	1	999	0	1	432	0
2	2	0	25	1	999	0	1	433	0
2	2	0	40	0	999	0	1	434	0
2	1	1	40	0	999	0	1	435	0
2	1	0	50	1	999	0	1	436	0
2	1	1	20	0	999	0	1	437	0
2	0	0	35	0	999	0	1	438	0
2	0	1	60	0	999	0	1	439	0
2	0	1	60	1	999	0	1	440	0
2	2	1	30	1	999	0	1	441	0
2	0	0	28	1	999	0	1	442	0
2	1	0	36	0	999	0	1	443	0
2	2	1	30	1	999	0	1	444	0
2	1	0	40	0	999	0	1	445	0
2	1	0	25	0	999	0	1	446	0
2	2	0	55	0	999	0	1	447	0
2	2	1	30	0	999	0	1	448	0
2	0	1	35	0	999	0	1	449	0
2	1	1	25	1	999	0	1	450	0
2	0	1	28	1	999	0	1	451	0
2	1	1	45	1	999	0	1	452	0
2	0	1	60	1	999	0	1	453	0
2	2	1	45	1	999	0	1	454	0
2	0	1	40	0	999	0	1	455	0
2	2	0	50	0	999	0	1	456	0
2	0	1	35	0	999	0	1	457	0
2	2	1	30	0	999	0	1	458	0
2	0	1	35	1	999	0	1	459	0
2	0	0	50	1	999	0	1	460	0
2	2	0	44	0	999	0	1	461	1
2	0	1	40	0	999	0	1	462	0
2	2	0	55	1	999	0	1	463	0
2	2	0	45	1	999	0	1	464	0
2	0	1	20	0	999	0	1	465	0
2	1	0	50	0	999	0	1	466	0
2	0	1	40	0	999	0	1	467	0
2	1	0	30	1	999	0	1	468	0
2	2	1	35	0	999	0	1	469	0
2	0	1	25	1	999	0	1	470	0
2	1	1	40	0	999	0	1	471	0
2	2	1	60	1	999	0	1	472	0
2	2	1	30	0	999	0	1	473	0
2	0	0	25	1	999	0	1	474	0
2	2	0	45	0	999	0	1	475	1
2	1	1	20	0	999	0	1	476	0
2	1	1	45	0	999	0	1	477	0
2	2	1	55	1	999	0	1	478	0
2	2	0	30	1	999	0	1	479	0
2	2	1	60	1	999	0	1	480	0
2	2	1	50	1	999	0	1	481	0
2	2	0	20	0	999	0	1	482	0
2	0	1	50	1	999	0	1	483	1
2	1	1	35	1	999	0	1	484	0
2	2	0	45	1	999	0	1	485	0
2	1	1	50	1	999	0	1	486	0
2	2	1	20	0	999	0	1	487	0
2	0	0	45	1	999	0	1	488	0
2	0	1	25	0	999	0	1	489	0
2	2	1	30	0	999	0	1	490	0
2	2	1	25	1	999	0	1	491	0
2	2	0	38	1	999	0	1	492	0
2	2	1	35	0	999	0	1	493	0
2	0	1	30	1	999	0	1	494	0
2	0	0	40	1	999	0	1	495	1
2	2	1	25	1	999	0	1	496	0
2	0	1	40	0	999	0	1	497	0
2	1	0	45	0	999	0	1	498	0
2	1	1	20	0	999	0	1	499	0
2	0	1	25	1	999	0	1	500	0
2	2	0	30	1	999	0	1	501	0
2	1	1	35	1	999	0	1	502	0
2	2	1	20	1	999	0	1	503	0
2	0	0	40	0	999	0	1	504	0
2	1	1	55	1	999	0	1	505	0
2	1	1	25	0	999	0	1	506	0
2	1	1	35	1	999	0	1	507	0
2	2	0	35	1	999	0	1	508	0
2	2	1	52	0	999	0	1	509	1
2	0	1	27	1	999	0	1	510	1
2	2	1	40	0	999	0	1	511	0
2	1	1	30	0	999	0	1	512	0
2	2	1	55	0	999	0	1	513	0
2	2	1	25	1	999	0	1	514	0
2	1	1	40	0	999	0	1	515	0
2	1	1	40	0	999	0	1	516	0
2	1	0	40	0	999	0	1	517	0
2	1	1	45	0	999	0	1	518	0
2	1	0	31	1	999	0	1	519	1
2	1	0	35	1	999	0	1	520	0
2	1	1	40	0	999	0	1	521	0
2	0	1	25	1	999	0	1	522	0
2	0	1	20	0	999	0	1	523	0
2	2	1	30	0	999	0	1	524	0
2	1	1	25	0	999	0	1	525	0
2	1	1	45	1	999	0	1	526	0
2	0	0	18	0	999	0	1	527	0
2	0	1	20	0	999	0	1	528	0
2	0	0	38	0	999	0	1	529	0
2	1	1	55	0	999	0	1	530	0
2	2	0	18	0	999	0	1	531	0
2	2	1	30	1	999	0	1	532	0
2	0	1	35	1	999	0	1	533	0
2	0	1	18	0	999	0	1	534	0
2	0	1	28	1	999	0	1	535	1
2	2	0	40	1	999	0	1	536	0
2	0	1	55	1	999	0	1	537	0
2	2	1	40	1	999	0	1	538	0
2	0	1	23	0	999	0	1	539	0
2	0	1	35	0	999	0	1	540	0
2	1	0	50	1	999	0	1	541	0
2	0	1	40	1	999	0	1	542	0
2	2	1	60	1	999	0	1	543	0
2	2	0	40	1	999	0	1	544	0
2	0	1	30	0	999	0	1	545	0
2	1	1	30	1	999	0	1	546	0
2	2	0	27	1	999	0	1	547	1
2	2	0	30	1	999	0	1	548	0
2	2	1	30	1	999	0	1	549	0
2	2	0	30	0	999	0	1	550	0
2	2	0	20	0	999	0	1	551	0
2	0	1	25	1	999	0	1	552	1
2	0	1	22	1	999	0	1	553	0
2	2	0	60	1	999	0	1	554	0
2	1	1	30	0	999	0	1	555	0
2	2	0	37	1	999	0	1	556	0
2	0	1	25	0	999	0	1	557	0
2	0	0	60	1	999	0	1	558	0
2	1	0	25	1	999	0	1	559	0
2	1	1	50	0	999	0	1	560	0
2	2	1	60	0	999	0	1	561	0
2	0	1	25	1	999	0	1	562	0
2	2	0	35	0	999	0	1	563	0
2	1	0	30	0	999	0	1	564	0
2	0	1	55	0	999	0	1	565	0
2	1	1	50	1	999	0	1	566	0
2	2	0	30	1	999	0	1	567	1
2	0	0	20	0	999	0	1	568	0
2	1	1	35	1	999	0	1	569	0
2	0	1	41	1	999	0	1	570	1
2	1	1	45	0	999	0	1	571	0
2	0	1	60	1	999	0	1	572	0
2	2	0	25	0	999	0	1	573	0
2	1	0	27	1	999	0	1	574	1
2	1	0	60	0	999	0	1	575	0
2	1	1	30	0	999	0	1	576	0
2	2	1	35	1	999	0	1	577	0
2	1	1	30	0	999	0	1	578	0
2	2	1	40	0	999	0	1	579	0
2	0	0	35	1	999	0	1	580	0
2	0	0	20	1	999	0	1	581	0
2	0	0	45	1	999	0	1	582	0
2	2	1	50	0	999	0	1	583	0
2	2	1	28	0	999	0	1	584	1
2	2	0	23	1	999	0	1	585	0
2	1	0	55	1	999	0	1	586	0
2	0	0	25	0	999	0	1	587	0
2	0	1	30	1	999	0	1	588	0
2	0	1	50	0	999	0	1	589	0
2	1	0	60	1	999	0	1	590	0
2	0	0	45	1	999	0	1	591	0
2	2	0	30	1	999	0	1	592	0
2	2	1	60	1	999	0	1	593	0
2	0	1	35	1	999	0	1	594	0
2	2	1	25	1	999	0	1	595	0
2	1	0	30	0	999	0	1	596	0
2	2	1	22	1	999	0	1	597	1
2	2	1	20	0	999	0	1	598	0
2	0	0	25	1	999	0	1	599	0
2	2	0	22	0	999	0	1	600	1
2	1	1	45	1	999	0	1	601	0
2	1	0	35	1	999	0	1	602	0
2	1	1	36	1	999	0	1	603	0
2	0	0	35	1	999	0	1	604	0
2	1	0	35	1	999	0	1	605	0
2	2	0	40	1	999	0	1	606	0
2	2	1	25	0	999	0	1	607	0
2	0	1	25	0	999	0	1	608	0
2	1	1	17	1	999	0	1	609	1
2	2	0	40	0	999	0	1	610	0
2	0	1	18	0	999	0	1	611	1
2	2	1	30	1	999	0	1	612	0
2	0	0	63	1	999	0	1	613	1
2	1	1	40	0	999	0	1	614	0
2	2	1	40	0	999	0	1	615	0
2	2	0	40	1	999	0	1	616	0
2	2	0	45	0	999	0	1	617	0
2	1	0	30	1	999	0	1	618	0
2	1	1	35	1	999	0	1	619	1
2	0	1	30	0	999	0	1	620	0
2	1	0	25	0	999	0	1	621	0
2	0	0	55	0	999	0	1	622	0
2	0	1	20	0	999	0	1	623	0
2	2	1	50	1	999	0	1	624	0
2	1	1	25	1	999	0	1	625	0
2	2	1	30	1	999	0	1	626	0
2	1	0	35	0	999	0	1	627	0
2	2	0	22	1	999	0	1	628	1
2	0	1	30	0	999	0	1	629	0
2	1	1	60	1	999	0	1	630	0
2	0	0	35	1	999	0	1	631	0
2	1	0	35	1	999	0	1	632	0
2	1	1	45	1	999	0	1	633	0
2	0	1	50	1	999	0	1	634	0
2	1	0	45	0	999	0	1	635	0
2	1	1	30	0	999	0	1	636	0
2	0	1	32	0	999	0	1	637	0
2	1	0	30	0	999	0	1	638	0
2	2	0	26	1	999	0	1	639	1
2	1	0	60	1	999	0	1	640	0
2	0	1	40	1	999	0	1	641	0
2	0	1	30	1	999	0	1	642	0
2	2	0	20	1	999	0	1	643	1
2	1	1	35	0	999	0	1	644	0
2	1	1	28	0	999	0	1	645	0
2	1	0	40	0	999	0	1	646	0
2	1	0	50	0	999	0	1	647	1
2	1	1	35	1	999	0	1	648	0
2	0	1	30	0	999	0	1	649	0
2	2	1	40	0	999	0	1	650	0
2	2	1	32	0	999	0	1	651	1
2	2	1	30	0	999	0	1	652	0
2	2	1	26	1	999	0	1	653	1
2	2	1	25	0	999	0	1	654	0
2	2	1	40	0	999	0	1	655	0
2	2	1	30	1	999	0	1	656	0
2	0	1	50	1	999	0	1	657	0
2	1	1	45	0	999	0	1	658	0
2	2	0	18	0	999	0	1	659	0
2	1	1	50	0	999	0	1	660	0
2	2	0	20	1	999	0	1	661	1
2	2	1	30	0	999	0	1	662	0
2	2	1	55	0	999	0	1	663	0
2	0	0	60	1	999	0	1	664	0
2	1	0	40	0	999	0	1	665	0
2	0	1	60	1	999	0	1	666	0
2	2	1	60	1	999	0	1	667	0
2	2	1	20	0	999	0	1	668	0
2	1	1	60	1	999	0	1	669	0
2	1	0	55	1	999	0	1	670	0
2	2	1	40	1	999	0	1	671	0
2	2	1	30	0	999	0	1	672	0
2	0	1	30	0	999	0	1	673	0
2	0	0	50	1	999	0	1	674	0
2	1	0	64	1	999	0	1	675	1
2	1	1	56	1	999	0	1	676	1
2	1	1	35	0	999	0	1	677	0
2	1	0	30	0	999	0	1	678	0
2	0	1	45	1	999	0	1	679	0
2	2	1	60	1	999	0	1	680	0
2	1	1	53	1	999	0	1	681	1
2	2	0	45	1	999	0	1	682	0
2	1	0	50	1	999	0	1	683	0
2	1	0	30	0	999	0	1	684	0
2	1	0	45	1	999	0	1	685	0
2	2	0	40	1	999	0	1	686	0
2	1	0	18	0	999	0	1	687	0
2	2	0	25	0	999	0	1	688	0
2	0	1	35	0	999	0	1	689	0
2	2	1	20	0	999	0	1	690	1
2	1	1	40	0	999	0	1	691	0
2	2	1	30	0	999	0	1	692	0
2	1	1	40	1	999	0	1	693	0
2	0	1	30	1	999	0	1	694	0
2	1	0	35	1	999	0	1	695	0
2	0	0	35	0	999	0	1	696	0
2	2	0	30	1	999	0	1	697	0
2	2	1	43	0	999	0	1	698	0
2	0	0	28	0	999	0	1	699	0
2	2	1	42	1	999	0	1	700	1
2	0	0	35	0	999	0	1	701	0
2	0	0	22	1	999	0	1	702	0
2	1	0	60	1	999	0	1	703	0
2	0	1	45	1	999	0	1	704	0
2	2	1	50	0	999	0	1	705	0
2	2	1	35	0	999	0	1	706	0
2	1	1	20	0	999	0	1	707	0
2	2	1	25	1	999	0	1	708	0
2	0	0	35	1	999	0	1	709	0
2	0	1	40	1	999	0	1	710	0
2	2	0	40	1	999	0	1	711	0
2	1	0	25	0	999	0	1	712	0
2	1	0	18	0	999	0	1	713	1
2	0	0	40	0	999	0	1	714	0
2	0	1	40	1	999	0	1	715	0
2	2	1	25	1	999	0	1	716	0
2	0	0	35	1	999	0	1	717	0
2	2	1	28	1	999	0	1	718	0
2	2	0	50	1	999	0	1	719	1
2	1	1	35	0	999	0	1	720	0
3	0	1	35	0	2	0	1	721	1
3	1	1	55	1	0	0	1	722	1
3	0	1	25	1	0	0	1	723	0
3	1	1	50	1	0	0	1	724	1
3	1	1	50	0	0	0	1	725	1
3	2	0	35	1	2	0	1	726	1
3	0	0	55	1	15.9	0	1	727	1
3	0	0	65	0	4	0	1	728	1
3	2	0	65	0	0	0	1	729	0
3	2	1	25	0	0	0	1	730	1
3	0	1	25	1	0	0	1	731	0
3	1	0	55	0	0	0	1	732	0
3	0	1	40	0	0	0	1	733	0
3	1	0	30	1	0	0	1	734	0
3	0	1	25	1	0	0	1	735	1
3	1	0	60	1	0	0	1	736	0
3	2	1	25	0	0	0	1	737	1
3	1	1	35	1	0	0	1	738	0
3	0	0	60	0	0	0	1	739	0
3	1	1	38	0	10	0	1	740	1
3	2	1	50	0	0	0	1	741	1
3	0	0	30	0	0	0	1	742	1
3	2	1	40	1	0	0	1	743	1
3	1	0	59	0	0	0	1	744	0
3	0	1	25	1	0	0	1	745	1
3	2	0	45	1	0	0	1	746	1
3	0	1	55	1	0	0	1	747	1
3	0	0	25	0	5	0	1	748	1
3	0	1	45	1	0	0	1	749	0
3	2	1	38	0	5	0	1	750	1
3	0	0	60	1	0	0	1	751	0
3	0	0	30	0	0	0	1	752	1
3	0	1	35	0	0	0	1	753	0
3	1	1	65	1	0	0	1	754	1
3	1	0	60	0	0	0	1	755	1
3	1	1	30	1	0	0	1	756	1
3	0	1	60	1	0	0	1	757	1
3	0	0	40	0	0	0	1	758	0
3	0	1	40	0	0	0	1	759	1
3	1	0	60	1	0	0	1	760	0
3	0	1	45	1	0	0	1	761	0
3	2	1	25	1	0	0	1	762	0
3	1	1	55	1	0	0	1	763	0
3	0	0	30	0	0	0	1	764	0
3	0	0	55	1	0	0	1	765	1
3	0	0	28	0	0	0	1	766	1
3	1	1	25	1	0	0	1	767	0
3	0	1	40	0	1	0	1	768	1
3	2	1	25	1	0	0	1	769	1
3	0	1	25	0	0	0	1	770	1
3	2	0	35	1	0	0	1	771	1
3	1	1	60	0	0	0	1	772	0
3	0	1	50	0	0	0	1	773	0
3	0	0	65	0	0	0	1	774	0
3	0	0	40	1	0	0	1	775	0
3	2	1	25	0	0	0	1	776	1
3	2	1	50	1	0	0	1	777	0
3	0	1	45	1	0	0	1	778	0
3	2	0	55	1	0	0	1	779	1
3	0	1	30	0	0	0	1	780	0
3	0	0	65	1	0	0	1	781	0
3	0	0	55	1	0	0	1	782	1
3	2	1	25	0	0	0	1	783	0
3	1	1	25	1	0	0	1	784	1
3	2	1	45	0	0	0	1	785	1
3	1	1	45	0	0	0	1	786	1
3	1	0	50	1	0	0	1	787	1
3	2	0	50	1	0	0	1	788	1
3	1	1	40	1	0	0	1	789	0
3	0	1	55	1	0	0	1	790	1
3	0	1	30	1	0	0	1	791	1
3	1	0	65	0	0	0	1	792	0
3	1	1	65	0	0	0	1	793	1
3	1	0	45	1	0	0	1	794	1
3	1	1	25	0	0	0	1	795	0
3	0	0	30	1	0	0	1	796	0
3	2	1	40	0	0	0	1	797	1
3	0	1	40	1	0	0	1	798	1
3	2	1	45	0	0	0	1	799	0
3	2	1	50	1	0	0	1	800	0
3	1	0	55	0	0	0	1	801	0
3	0	1	45	1	0	0	1	802	1
3	1	1	50	0	2	0	1	803	1
3	1	1	25	1	0	0	1	804	1
3	0	0	60	1	3	0	1	805	1
3	2	1	50	1	0	0	1	806	1
3	2	1	40	1	0	0	1	807	0
3	2	1	45	1	0	0	1	808	1
3	0	1	23	0	2.5	0	1	809	1
3	1	1	25	1	10	0	1	810	1
3	0	1	45	0	0	0	1	811	0
3	0	0	35	1	0	0	1	812	0
3	2	0	65	1	0	0	1	813	0
3	0	1	25	1	0	0	1	814	0
3	1	0	35	1	0	0	1	815	1
3	0	1	50	0	0	0	1	816	0
3	0	1	38	0	0	0	1	817	0
3	1	0	40	1	0	0	1	818	1
3	1	1	30	1	0	0	1	819	0
3	1	0	30	0	0	0	1	820	0
3	0	0	28	0	0	0	1	821	0
3	0	1	20	0	0	0	1	822	0
3	2	1	55	1	0	0	1	823	1
3	2	0	45	1	0	0	1	824	0
3	2	1	35	1	0	0	1	825	1
3	1	0	25	1	0	0	1	826	1
3	1	1	50	0	0	0	1	827	1
3	0	0	25	1	0	0	1	828	0
3	1	1	25	0	0	0	1	829	0
3	1	1	45	1	0	0	1	830	1
3	1	0	35	1	0	0	1	831	1
3	2	1	60	1	0	0	1	832	1
3	1	0	55	1	0	0	1	833	1
3	2	1	30	1	0	0	1	834	1
3	2	1	27	0	0	0	1	835	0
3	2	1	35	0	0	0	1	836	0
3	0	0	60	1	0	0	1	837	1
3	0	1	60	1	0	0	1	838	0
3	1	1	35	1	10	0	1	839	1
3	0	0	44	1	0	0	1	840	1
3	2	1	40	0	0	0	1	841	0
3	0	1	18	0	0	0	1	842	0
3	1	0	50	1	0	0	1	843	1
3	0	1	25	1	0	0	1	844	0
3	2	1	20	1	0	0	1	845	0
3	1	0	30	0	0	0	1	846	1
3	0	1	40	1	0	0	1	847	1
3	0	0	50	0	0	0	1	848	1
3	1	0	25	1	0	0	1	849	1
3	2	1	55	1	0	0	1	850	0
3	1	1	65	0	0	0	1	851	0
3	0	1	35	0	0	0	1	852	0
3	1	1	30	0	0	0	1	853	0
3	0	1	45	0	0	0	1	854	0
3	1	1	20	1	0	0	1	855	1
3	0	1	45	1	0	0	1	856	1
3	0	0	60	0	0	0	1	857	1
3	0	0	25	1	0	0	1	858	1
3	1	1	50	0	0	0	1	859	0
3	2	1	50	1	0	0	1	860	1
3	2	1	30	1	0	0	1	861	0
3	1	1	30	1	0	0	1	862	0
3	2	1	60	0	0	0	1	863	0
3	0	1	45	1	0	0	1	864	0
3	0	0	45	1	0	0	1	865	1
3	0	1	35	0	0	0	1	866	0
3	1	1	45	0	0	0	1	867	0
3	1	0	50	1	0	0	1	868	1
3	1	0	50	1	0	0	1	869	0
3	1	1	50	1	0	0	1	870	0
3	2	0	35	0	0	0	1	871	0
3	2	0	65	0	0	0	1	872	1
3	2	1	65	1	0	0	1	873	1
3	1	1	60	0	0	0	1	874	0
3	1	0	40	0	0	0	1	875	0
3	0	1	35	1	0	0	1	876	1
3	1	0	40	0	5	0	1	877	1
3	1	1	18	0	0	0	1	878	1
3	2	1	50	0	0	0	1	879	0
3	1	0	30	1	0	0	1	880	0
3	1	0	30	1	0	0	1	881	1
3	0	0	40	0	0	0	1	882	1
3	1	0	35	1	20	0	1	883	1
3	0	0	55	0	0	0	1	884	1
3	2	0	35	1	0	0	1	885	1
3	1	1	30	0	0	0	1	886	0
3	1	0	35	0	0	0	1	887	0
3	2	0	50	0	0	0	1	888	0
3	2	1	40	1	0	0	1	889	0
3	2	1	60	1	0	0	1	890	1
3	1	1	65	0	0	0	1	891	0
3	2	1	22	0	0	0	1	892	1
3	2	0	50	1	1.9	0	1	893	1
3	0	0	60	1	0	0	1	894	1
3	2	0	35	0	0	0	1	895	1
3	1	1	35	0	0	0	1	896	1
3	0	1	58	0	0	0	1	897	1
3	0	0	35	1	0	0	1	898	1
3	1	0	65	0	0	0	1	899	0
3	1	1	30	0	0	0	1	900	0
3	1	1	30	1	0	0	1	901	0
3	2	0	60	0	0	0	1	902	1
3	0	0	55	0	0	0	1	903	0
3	1	0	30	1	0	0	1	904	1
3	0	1	65	1	0	0	1	905	1
3	0	0	45	1	0	0	1	906	1
3	1	1	30	1	0	0	1	907	0
3	2	1	55	1	0	0	1	908	0
3	1	0	65	1	0	0	1	909	1
3	1	0	35	1	0	0	1	910	0
3	2	1	20	1	0	0	1	911	0
3	0	1	55	1	0	0	1	912	1
3	0	1	45	0	2	0	1	913	1
3	0	1	55	0	0	0	1	914	0
3	1	1	60	1	0	0	1	915	1
3	1	1	60	0	0	0	1	916	0
3	2	1	30	1	4	0	1	917	1
3	1	0	25	0	10	0	1	918	1
3	1	1	35	0	0	0	1	919	0
3	0	0	55	1	0	0	1	920	1
3	1	1	45	0	0	0	1	921	0
3	2	0	30	0	0	0	1	922	1
3	1	1	30	1	0	0	1	923	0
3	0	1	55	0	0	0	1	924	0
3	0	1	25	1	0	0	1	925	1
3	2	1	30	1	0	0	1	926	0
3	1	0	60	0	0	0	1	927	0
3	2	0	65	0	0	0	1	928	0
3	2	0	40	0	0	0	1	929	0
3	2	0	55	1	0	0	1	930	1
3	2	0	55	1	0	0	1	931	0
3	0	0	45	1	0	0	1	932	0
3	0	0	55	1	0	0	1	933	1
3	1	0	40	0	0	0	1	934	0
3	1	0	55	1	0	0	1	935	1
3	0	1	45	0	0	0	1	936	0
3	0	1	25	0	0	0	1	937	0
3	2	1	45	1	0	0	1	938	1
3	2	1	30	0	0	0	1	939	0
3	2	1	55	0	0	0	1	940	0
3	2	0	25	1	0	0	1	941	0
3	0	0	60	1	0	0	1	942	1
3	0	1	55	0	0	0	1	943	0
3	2	1	25	0	0	0	1	944	0
3	2	1	25	1	0	0	1	945	1
3	1	1	40	0	0	0	1	946	1
3	1	0	25	1	0	0	1	947	0
3	0	1	45	1	0	0	1	948	1
3	2	1	30	0	0	0	1	949	1
3	1	1	65	1	0	0	1	950	1
3	0	0	18	0	0	0	1	951	0
3	2	1	50	1	0	0	1	952	0
3	2	0	65	1	0	0	1	953	1
3	0	0	45	0	0	0	1	954	1
3	1	1	30	1	5	0	1	955	1
3	0	0	60	1	0	0	1	956	1
3	0	1	20	1	0	0	1	957	0
3	0	0	50	0	5	0	1	958	1
3	0	0	45	1	0	0	1	959	1
3	1	1	55	1	0	0	1	960	0
3	1	0	35	1	0	0	1	961	1
3	2	0	28	0	0	0	1	962	0
3	1	0	55	1	0	0	1	963	1
3	0	0	30	1	0	0	1	964	0
3	0	1	25	1	0	0	1	965	0
3	1	0	35	1	0	0	1	966	1
3	2	1	35	1	0	0	1	967	1
3	0	1	28	0	0	0	1	968	0
3	0	1	25	1	0	0	1	969	1
3	0	0	50	0	0	0	1	970	1
3	1	0	55	1	0	0	1	971	0
3	2	0	65	1	0	0	1	972	0
3	0	1	40	0	0	0	1	973	1
3	2	0	60	0	5	0	1	974	1
3	1	0	50	1	0	0	1	975	0
3	0	0	60	1	2	0	1	976	1
3	0	0	25	1	0	0	1	977	0
3	2	1	55	1	0	0	1	978	1
3	1	0	60	1	0	0	1	979	1
3	0	1	35	0	0	0	1	980	1
3	1	1	30	1	0	0	1	981	0
3	2	0	30	0	0	0	1	982	1
3	0	1	30	1	0	0	1	983	1
3	1	1	45	0	0	0	1	984	1
3	0	0	55	0	0	0	1	985	1
3	1	0	20	0	0	0	1	986	1
3	2	0	60	1	0	0	1	987	0
3	2	1	40	1	0	0	1	988	1
3	1	0	40	1	0	0	1	989	1
3	2	1	35	0	4	0	1	990	1
3	0	1	35	0	20	0	1	991	1
3	0	1	55	0	0	0	1	992	0
3	0	0	40	0	0	0	1	993	0
3	1	1	55	0	0	0	1	994	0
3	1	1	20	0	0	0	1	995	0
3	0	1	55	0	0	0	1	996	1
3	0	0	50	1	0	0	1	997	0
3	0	1	25	1	0	0	1	998	1
3	2	1	20	0	0	0	1	999	1
3	1	0	55	1	0	0	1	1000	1
3	2	0	30	1	0	0	1	1001	1
3	0	1	45	1	0	0	1	1002	1
3	2	1	45	0	0	0	1	1003	0
3	1	0	27	0	2.4000001	0	1	1004	1
3	2	1	40	1	0	0	1	1005	1
3	2	1	65	1	0	0	1	1006	1
3	2	0	45	0	0	0	1	1007	0
3	1	1	40	1	0	0	1	1008	1
3	2	0	37	0	0	0	1	1009	1
3	0	0	25	0	0	0	1	1010	1
3	0	0	40	1	0	0	1	1011	0
3	1	0	65	0	3	0	1	1012	1
3	1	1	45	1	0	0	1	1013	1
3	2	1	35	0	0	0	1	1014	1
3	1	0	25	1	0	0	1	1015	1
3	2	1	55	0	0	0	1	1016	0
3	0	0	50	1	0	0	1	1017	0
3	0	1	25	0	6	0	1	1018	1
3	2	1	55	1	14.75	0	1	1019	1
3	0	0	45	1	0	0	1	1020	0
3	0	0	60	0	0	0	1	1021	1
3	0	0	59	0	0	0	1	1022	1
3	2	1	45	0	0	0	1	1023	0
3	2	1	25	1	0	0	1	1024	1
3	1	0	18	1	2	0	1	1025	1
3	0	1	40	1	0	0	1	1026	1
3	0	1	65	0	0	0	1	1027	0
3	2	1	50	0	0	0	1	1028	1
3	1	1	40	1	0	0	1	1029	1
3	0	0	40	0	0	0	1	1030	1
3	0	1	30	0	0	0	1	1031	0
3	1	0	28	0	0	0	1	1032	0
3	2	1	65	1	0	0	1	1033	0
3	0	1	65	1	0	0	1	1034	1
3	2	1	20	1	0	0	1	1035	1
3	0	1	18	1	0	0	1	1036	0
3	2	1	45	1	0	0	1	1037	0
3	1	1	55	1	0	0	1	1038	0
3	0	1	30	1	0	0	1	1039	0
3	2	1	55	1	0	0	1	1040	0
3	2	1	45	1	0	0	1	1041	1
3	1	0	60	0	0	0	1	1042	0
3	1	0	45	0	0	0	1	1043	1
3	0	0	60	1	0	0	1	1044	1
3	1	1	25	1	0	0	1	1045	1
3	0	1	30	0	0	0	1	1046	0
3	1	1	40	1	0	0	1	1047	1
3	1	0	60	1	0	0	1	1048	1
3	2	0	50	0	0	0	1	1049	1
3	2	1	25	1	0	0	1	1050	0
3	0	1	35	1	10	0	1	1051	1
3	2	1	55	0	0	0	1	1052	1
3	0	0	25	0	0	0	1	1053	0
3	1	1	45	1	0	0	1	1054	1
3	0	0	35	1	0	0	1	1055	1
3	0	1	45	1	0	0	1	1056	1
3	1	1	18	1	0	0	1	1057	1
3	2	0	35	1	0	0	1	1058	1
3	2	1	18	0	0	0	1	1059	1
3	0	1	30	0	0	0	1	1060	0
3	2	1	55	0	0	0	1	1061	0
3	0	1	25	0	0	0	1	1062	1
3	0	1	40	1	0	0	1	1063	1
3	0	1	40	0	0	0	1	1064	0
3	2	0	65	0	0	0	1	1065	0
3	2	1	65	1	0	0	1	1066	1
3	1	1	25	1	0	0	1	1067	1
3	1	1	55	0	0	0	1	1068	1
3	1	0	26	0	0	0	1	1069	1
3	1	0	65	1	0	0	1	1070	1
3	0	1	30	0	0	0	1	1071	1
3	2	1	55	1	0	0	1	1072	1
3	0	0	30	0	0	0	1	1073	0
3	1	0	55	0	0	0	1	1074	0
3	0	0	25	1	3	0	1	1075	1
3	0	1	35	0	0	0	1	1076	0
3	1	1	18	1	2	0	1	1077	1
3	2	0	20	1	0	0	1	1078	1
3	2	0	25	0	0	0	1	1079	0
3	0	1	55	0	0	0	1	1080	0
3	0	1	35	1	0	0	1	1081	1
3	2	1	25	1	0	0	1	1082	1
3	1	0	30	1	0	0	1	1083	1
3	2	1	25	1	0	0	1	1084	0
3	2	1	25	1	0	0	1	1085	1
3	2	0	45	1	10	0	1	1086	1
3	1	0	50	0	0	0	1	1087	1
3	0	1	55	1	0	0	1	1088	1
3	1	0	60	0	0	0	1	1089	1
3	1	0	60	1	0	0	1	1090	1
3	2	1	25	1	0	0	1	1091	0
3	2	0	40	1	0	0	1	1092	1
3	0	0	40	1	0	0	1	1093	0
3	0	1	35	1	0	0	1	1094	1
3	2	0	55	1	0	0	1	1095	0
3	1	1	55	1	0	0	1	1096	0
3	0	1	30	1	0	0	1	1097	1
3	1	1	60	0	0	0	1	1098	1
3	1	0	40	0	0	0	1	1099	0
3	2	0	35	1	0	0	1	1100	1
3	2	1	45	1	0	0	1	1101	1
3	0	1	30	1	0	0	1	1102	1
3	2	1	35	1	0	0	1	1103	1
3	1	1	25	1	5.3000002	0	1	1104	1
3	1	0	38	0	0	0	1	1105	1
3	0	1	27	0	0	0	1	1106	0
3	2	1	65	1	0	0	1	1107	0
3	0	1	30	0	0	0	1	1108	1
3	1	0	25	1	0	0	1	1109	1
3	1	0	50	1	0	0	1	1110	1
3	0	1	55	1	0	0	1	1111	1
3	0	1	59	0	0	0	1	1112	0
3	1	1	30	0	0	0	1	1113	0
3	2	1	35	0	0	0	1	1114	0
3	0	1	30	1	0	0	1	1115	1
3	0	0	50	1	0	0	1	1116	1
3	1	1	25	0	0	0	1	1117	1
3	1	1	20	1	0	0	1	1118	1
3	2	1	35	1	0	0	1	1119	0
3	0	1	55	0	0	0	1	1120	0
3	2	1	30	0	0	0	1	1121	1
3	2	0	55	0	0	0	1	1122	0
3	2	1	25	0	0	0	1	1123	0
3	2	1	50	0	0	0	1	1124	1
3	0	1	25	0	0	0	1	1125	0
3	0	1	28	0	0	0	1	1126	0
3	0	1	25	1	0	0	1	1127	1
3	1	0	38	0	0	0	1	1128	0
3	0	0	60	1	0	0	1	1129	1
3	2	0	30	1	0	0	1	1130	1
3	0	1	25	1	0	0	1	1131	1
3	0	0	40	1	5	0	1	1132	1
3	2	1	35	0	0	0	1	1133	1
3	1	1	40	0	0	0	1	1134	1
3	1	1	45	1	0	0	1	1135	0
3	1	0	35	0	0	0	1	1136	1
3	0	0	55	1	0	0	1	1137	1
3	1	1	60	0	10	0	1	1138	1
3	1	1	55	0	0	0	1	1139	1
3	1	0	35	0	0	0	1	1140	0
3	1	0	35	1	0	0	1	1141	1
3	0	0	30	1	0	0	1	1142	0
3	1	1	45	1	0	0	1	1143	1
3	0	0	30	1	0	0	1	1144	1
3	2	1	25	1	10	0	1	1145	1
3	1	0	60	0	0	0	1	1146	1
3	0	0	50	1	0	0	1	1147	1
3	2	0	30	1	0	0	1	1148	1
3	2	0	35	1	0	0	1	1149	0
3	0	1	65	1	0	0	1	1150	1
3	0	1	25	0	0	0	1	1151	1
3	2	1	55	1	0	0	1	1152	1
3	0	0	38	0	0	0	1	1153	1
3	1	1	25	0	0	0	1	1154	1
3	0	0	50	0	0	0	1	1155	1
3	2	0	55	0	0	0	1	1156	0
3	0	0	60	1	0	0	1	1157	1
3	1	0	50	1	0	0	1	1158	1
3	2	0	45	0	0	0	1	1159	0
3	2	0	35	1	0	0	1	1160	1
3	1	1	60	1	0	0	1	1161	1
3	2	0	55	1	0	0	1	1162	1
3	2	1	25	1	0	0	1	1163	1
3	0	1	35	1	0	0	1	1164	1
3	2	1	30	1	0	0	1	1165	1
3	1	1	65	1	0	0	1	1166	1
3	2	1	60	1	0	0	1	1167	1
3	1	1	25	0	0	0	1	1168	0
3	1	1	60	1	0	0	1	1169	1
3	1	1	60	0	0	0	1	1170	1
3	1	1	22	0	0	0	1	1171	1
3	1	0	65	0	0	0	1	1172	0
3	1	1	65	1	0	0	1	1173	1
3	2	1	45	0	0	0	1	1174	1
3	1	0	60	1	0	0	1	1175	0
3	1	0	45	0	1.3	0	1	1176	1
3	1	0	55	1	0	0	1	1177	1
3	0	1	22	0	0	0	1	1178	0
3	1	0	60	1	0	0	1	1179	1
3	0	1	45	0	0	0	1	1180	0
3	2	1	35	0	0	0	1	1181	1
3	2	0	45	0	0	0	1	1182	1
3	2	1	25	1	0	0	1	1183	1
3	1	0	60	0	0	0	1	1184	0
3	0	1	30	0	0	0	1	1185	0
3	2	1	45	1	0	0	1	1186	0
3	1	1	30	1	0	0	1	1187	0
3	0	1	65	1	0	0	1	1188	1
3	1	1	50	1	0	0	1	1189	1
3	1	1	35	1	0	0	1	1190	1
3	1	1	55	1	0	0	1	1191	1
3	2	0	55	1	0	0	1	1192	0
3	1	1	30	1	0	0	1	1193	1
3	0	1	45	1	0	0	1	1194	0
3	1	1	65	1	0	0	1	1195	1
3	1	1	40	1	3.25	0	1	1196	1
3	1	0	50	1	0	0	1	1197	1
3	2	1	30	0	0	0	1	1198	0
3	0	1	38	0	0	0	1	1199	1
3	2	1	30	0	0	0	1	1200	1
3	0	1	30	1	0	0	1	1201	1
3	2	0	20	1	0	0	1	1202	0
3	1	1	55	1	0	0	1	1203	1
3	0	1	25	1	0	0	1	1204	1
3	2	0	40	1	0	0	1	1205	0
3	2	1	35	0	2	0	1	1206	1
3	1	0	45	1	0	0	1	1207	0
3	0	1	40	0	0	0	1	1208	0
3	1	1	30	1	0	0	1	1209	1
3	2	1	35	1	0	0	1	1210	1
3	0	0	45	0	0	0	1	1211	1
3	0	0	35	1	2	0	1	1212	1
3	0	0	30	0	0	0	1	1213	0
3	1	1	35	1	0	0	1	1214	0
3	1	1	45	1	0	0	1	1215	1
3	1	1	30	1	0	0	1	1216	1
3	1	1	45	0	0	0	1	1217	0
3	1	1	58	0	0	0	1	1218	1
3	0	0	25	1	0	0	1	1219	1
3	1	0	30	0	0	0	1	1220	1
3	2	0	30	1	0	0	1	1221	0
3	0	1	35	1	0	0	1	1222	1
3	0	1	35	0	0	0	1	1223	0
3	0	0	60	0	0	0	1	1224	0
3	1	1	25	1	0	0	1	1225	0
3	1	0	25	1	0	0	1	1226	1
3	0	1	55	1	0	0	1	1227	1
3	2	0	64	0	0	0	1	1228	0
3	2	1	55	1	0	0	1	1229	0
3	1	0	45	0	0	0	1	1230	1
3	2	1	35	0	5	0	1	1231	1
3	2	1	50	0	0	0	1	1232	0
3	2	1	60	1	0	0	1	1233	1
3	0	1	40	1	0	0	1	1234	0
3	0	0	45	0	0	0	1	1235	1
3	1	1	35	1	0	0	1	1236	0
3	2	0	52	0	0	0	1	1237	0
3	0	1	25	1	0	0	1	1238	1
3	0	1	50	0	0	0	1	1239	0
3	2	1	35	0	0	0	1	1240	1
3	2	1	60	0	0	0	1	1241	1
3	0	0	20	1	0	0	1	1242	0
3	2	0	65	0	0	0	1	1243	0
3	1	1	40	1	0	0	1	1244	0
3	2	0	62	0	0	0	1	1245	1
3	1	1	40	0	0	0	1	1246	1
3	2	1	55	1	3	0	1	1247	1
3	0	1	60	0	0	0	1	1248	0
3	1	1	45	1	0	0	1	1249	1
3	0	0	20	1	0	0	1	1250	0
3	2	1	35	1	0	0	1	1251	0
3	0	1	50	1	0	0	1	1252	0
3	1	1	55	0	5	0	1	1253	1
3	0	0	50	0	0	0	1	1254	1
3	0	1	18	0	0	0	1	1255	1
3	1	1	35	1	20	0	1	1256	1
3	0	0	35	1	0	0	1	1257	1
3	2	1	45	1	0	0	1	1258	0
3	2	1	18	1	0	0	1	1259	1
3	2	1	20	0	0	0	1	1260	1
3	2	0	45	0	5	0	1	1261	1
3	1	1	40	1	0	0	1	1262	1
3	2	1	55	0	0	0	1	1263	0
3	0	1	45	0	0	0	1	1264	0
3	2	1	40	1	0	0	1	1265	1
3	2	0	30	0	0	0	1	1266	1
3	0	1	30	0	0	0	1	1267	0
3	0	1	35	1	0	0	1	1268	0
3	2	1	60	0	20	0	1	1269	1
3	2	0	35	0	0	0	1	1270	1
3	2	0	25	1	0	0	1	1271	1
3	1	1	30	0	0	0	1	1272	1
3	2	1	35	0	0	0	1	1273	1
3	2	0	35	0	0	0	1	1274	1
3	2	1	40	0	0	0	1	1275	0
3	0	0	30	1	0	0	1	1276	0
3	0	0	60	0	0	0	1	1277	1
3	2	0	60	1	0	0	1	1278	0
3	0	0	60	0	0	0	1	1279	0
3	0	1	25	0	0	0	1	1280	0
3	1	0	60	0	0	0	1	1281	0
3	1	1	35	1	0	0	1	1282	1
3	2	0	65	0	0	0	1	1283	0
3	0	1	35	1	20	0	1	1284	1
3	0	1	20	0	0	0	1	1285	0
3	1	1	40	1	20	0	1	1286	1
3	1	1	60	0	0	0	1	1287	0
3	1	1	30	1	0	0	1	1288	0
3	0	0	35	0	0	0	1	1289	0
3	1	1	55	1	0	0	1	1290	0
3	0	1	18	0	2	0	1	1291	1
3	2	1	25	1	0	0	1	1292	0
3	2	1	40	1	0	0	1	1293	0
3	1	0	50	0	0	0	1	1294	0
3	1	1	35	0	0	0	1	1295	0
3	2	0	60	1	0	0	1	1296	1
3	0	0	45	1	0	0	1	1297	1
3	0	0	40	0	0	0	1	1298	1
3	0	1	40	1	0	0	1	1299	0
3	1	0	35	1	0	0	1	1300	1
3	2	1	50	0	10	0	1	1301	1
3	0	1	50	1	0	0	1	1302	1
3	1	1	30	0	0	0	1	1303	0
3	1	1	20	0	0	0	1	1304	0
3	2	1	60	0	0	0	1	1305	0
3	2	0	62	0	0	0	1	1306	1
3	0	0	60	0	0	0	1	1307	0
3	1	0	20	1	0	0	1	1308	1
3	1	1	25	1	0	0	1	1309	0
3	0	1	35	1	3.5	0	1	1310	1
3	2	0	35	1	0	0	1	1311	0
3	0	1	30	1	0	0	1	1312	1
3	2	1	38	0	0	0	1	1313	0
3	2	0	30	1	0	0	1	1314	1
3	2	1	25	0	0	0	1	1315	0
3	1	0	60	0	0	0	1	1316	1
3	0	1	35	1	20	0	1	1317	1
3	2	0	45	0	0	0	1	1318	0
3	0	0	65	0	0	0	1	1319	0
3	0	0	65	0	4.6999998	0	1	1320	1
3	1	1	60	1	0	0	1	1321	1
3	0	1	25	1	0	0	1	1322	1
3	1	1	60	0	0	0	1	1323	0
3	0	0	40	1	0	0	1	1324	1
3	0	0	65	1	0	0	1	1325	1
3	2	0	25	0	0	0	1	1326	1
3	0	0	30	0	0	0	1	1327	0
3	1	0	40	0	0	0	1	1328	0
3	0	1	45	0	0	0	1	1329	0
3	2	0	35	0	0	0	1	1330	0
3	2	1	50	0	0	0	1	1331	0
3	1	1	55	1	0	0	1	1332	1
3	0	1	60	0	0	0	1	1333	0
3	1	1	45	0	0	0	1	1334	1
3	1	1	65	0	0	0	1	1335	0
3	2	1	25	1	0	0	1	1336	1
3	2	1	18	0	4	0	1	1337	1
3	0	1	55	0	5	0	1	1338	1
3	0	1	40	0	0	0	1	1339	0
3	2	1	35	1	0	0	1	1340	1
3	2	1	38	0	0	0	1	1341	0
3	2	1	35	0	0	0	1	1342	1
3	2	0	20	1	0	0	1	1343	1
3	2	1	65	0	0	0	1	1344	0
3	0	0	50	1	0	0	1	1345	1
3	2	1	45	0	4	0	1	1346	1
3	2	1	45	1	0	0	1	1347	0
3	0	1	20	1	0	0	1	1348	1
3	0	1	55	1	0	0	1	1349	1
3	1	1	60	0	0	0	1	1350	0
3	1	0	65	0	2	0	1	1351	1
3	1	1	30	1	0	0	1	1352	1
3	2	1	50	0	0	0	1	1353	1
3	0	1	40	1	0	0	1	1354	1
3	0	0	25	1	0	0	1	1355	0
3	2	1	60	0	0	0	1	1356	0
3	2	0	30	1	0	0	1	1357	1
3	2	0	65	0	10	0	1	1358	1
3	1	1	35	1	0	0	1	1359	0
3	2	1	35	1	0	0	1	1360	1
3	2	0	18	1	0	0	1	1361	1
3	0	1	30	0	0	0	1	1362	1
3	1	0	40	0	0	0	1	1363	0
3	0	1	25	0	0	0	1	1364	1
3	0	1	60	1	0	0	1	1365	1
3	1	1	25	1	0	0	1	1366	1
3	2	0	60	1	10	0	1	1367	1
3	2	1	35	1	0	0	1	1368	1
3	0	0	25	0	5	0	1	1369	1
3	1	1	25	0	0	0	1	1370	1
3	0	0	60	1	0	0	1	1371	1
3	2	1	25	1	0	0	1	1372	0
3	2	0	40	0	0	0	1	1373	1
3	2	1	25	0	0	0	1	1374	0
3	0	1	25	1	0	0	1	1375	1
3	2	0	30	1	0	0	1	1376	1
3	1	0	65	0	0	0	1	1377	1
3	2	1	55	0	0	0	1	1378	1
3	1	0	40	0	0	0	1	1379	1
3	2	1	65	1	0	0	1	1380	1
3	2	0	60	0	0	0	1	1381	0
3	1	1	45	1	0	0	1	1382	1
3	1	1	65	1	6	0	1	1383	1
3	2	0	43	0	0	0	1	1384	1
3	2	0	20	0	0	0	1	1385	1
3	1	1	50	1	0	0	1	1386	0
3	2	1	65	1	0	0	1	1387	1
3	0	0	55	0	0	0	1	1388	1
3	0	1	25	1	0	0	1	1389	1
3	0	0	30	1	0	0	1	1390	1
3	0	1	55	0	0	0	1	1391	1
3	2	0	18	0	0	0	1	1392	0
3	1	1	30	1	0	0	1	1393	1
3	1	0	65	0	0	0	1	1394	1
3	1	1	50	0	0	0	1	1395	1
3	2	1	35	1	0	0	1	1396	1
3	2	0	25	0	0	0	1	1397	0
3	2	0	30	0	0	0	1	1398	1
3	1	1	40	1	0	0	1	1399	1
3	1	1	50	1	0	0	1	1400	1
3	2	1	55	1	0	0	1	1401	1
3	0	1	20	1	0	0	1	1402	1
3	2	1	35	1	0	0	1	1403	1
3	1	1	45	1	0	0	1	1404	0
3	2	1	18	0	0	0	1	1405	0
3	1	0	65	1	0	0	1	1406	1
3	1	0	35	0	0	0	1	1407	0
3	0	1	30	1	0	0	1	1408	1
3	2	0	65	0	0	0	1	1409	1
3	2	1	55	0	0	0	1	1410	0
3	2	1	45	0	0	0	1	1411	1
3	2	0	30	1	0	0	1	1412	0
3	2	1	30	1	0	0	1	1413	1
3	0	1	45	0	0	0	1	1414	0
3	1	1	55	0	12.7	0	1	1415	1
3	2	1	40	1	0	0	1	1416	0
3	1	1	50	0	0	0	1	1417	0
3	1	0	45	0	0	0	1	1418	0
3	1	1	60	1	0	0	1	1419	0
3	1	1	25	0	0	0	1	1420	1
3	0	0	25	1	0	0	1	1421	1
3	2	1	40	1	0	0	1	1422	1
3	2	0	35	0	2	0	1	1423	1
3	0	1	30	0	0	0	1	1424	1
3	2	1	35	0	0	0	1	1425	0
3	0	1	35	0	0	0	1	1426	0
3	2	0	30	1	0	0	1	1427	1
3	0	0	35	1	0	0	1	1428	1
3	0	1	35	0	0	0	1	1429	1
3	1	0	35	1	0	0	1	1430	0
3	1	1	55	0	0	0	1	1431	0
3	0	1	40	0	0	0	1	1432	0
3	1	1	25	0	0	0	1	1433	1
3	1	1	40	0	0	0	1	1434	0
3	0	0	55	0	0	0	1	1435	1
3	0	1	55	0	20	0	1	1436	1
3	1	1	55	0	0	0	1	1437	0
3	1	1	40	1	0	0	1	1438	1
3	2	1	25	1	0	0	1	1439	1
3	0	1	45	0	0	0	1	1440	1
3	1	1	50	1	10	0	1	1441	1
3	1	0	50	0	0	0	1	1442	0
3	2	1	35	1	0	0	1	1443	0
3	0	1	58	0	0	0	1	1444	1
3	1	1	65	1	0	0	1	1445	0
3	1	1	30	0	0	0	1	1446	1
3	2	0	45	0	0	0	1	1447	1
3	0	0	35	0	0	0	1	1448	0
3	0	1	45	0	0	0	1	1449	1
3	0	0	30	1	0	0	1	1450	0
3	2	1	25	1	0	0	1	1451	0
3	0	1	35	1	0	0	1	1452	1
3	1	0	35	1	0	0	1	1453	1
3	0	1	35	1	0	0	1	1454	1
3	0	0	25	0	0	0	1	1455	0
3	1	1	55	1	0	0	1	1456	0
3	0	1	55	0	0	0	1	1457	0
3	2	0	60	0	0	0	1	1458	0
3	2	1	45	1	0	0	1	1459	1
3	2	1	50	1	0	0	1	1460	1
3	2	1	35	0	0	0	1	1461	0
3	2	1	35	1	0	0	1	1462	1
3	2	1	60	1	0	0	1	1463	1
3	0	1	55	0	0	0	1	1464	1
3	1	0	40	1	0	0	1	1465	1
3	0	1	25	1	0	0	1	1466	1
3	1	1	45	0	0	0	1	1467	0
3	2	1	65	1	0	0	1	1468	1
3	0	0	65	1	0	0	1	1469	0
3	2	1	35	1	0	0	1	1470	1
3	1	1	60	1	6	0	1	1471	1
3	1	1	55	1	0	0	1	1472	0
3	1	0	30	0	0	0	1	1473	0
3	0	1	30	1	0	0	1	1474	1
3	2	1	60	0	0	0	1	1475	1
3	1	1	60	1	0	0	1	1476	1
3	2	1	25	1	0	0	1	1477	1
3	0	0	35	1	0	0	1	1478	1
3	2	1	30	0	0	0	1	1479	1
3	1	1	20	0	0	0	1	1480	1
3	2	0	45	0	0	0	1	1481	1
3	1	1	40	1	0	0	1	1482	1
3	2	1	30	0	0	0	1	1483	0
3	1	1	18	1	0	0	1	1484	1
3	1	1	20	1	0	0	1	1485	0
3	2	1	58	0	0	0	1	1486	1
3	2	1	60	0	0	0	1	1487	0
3	2	1	58	0	0	0	1	1488	0
3	0	1	25	1	0	0	1	1489	1
3	1	0	60	1	0	0	1	1490	0
3	0	1	50	0	0	0	1	1491	1
3	2	0	35	1	0	0	1	1492	1
3	2	1	25	1	0	0	1	1493	1
3	1	1	45	0	0	0	1	1494	0
3	0	1	44	1	0	0	1	1495	1
3	2	1	55	1	0	0	1	1496	1
3	1	1	35	1	1.3	0	1	1497	1
3	2	0	60	1	0	0	1	1498	1
3	0	0	50	0	0	0	1	1499	0
3	2	0	40	1	0	0	1	1500	1
3	2	1	30	1	0	0	1	1501	1
3	0	1	45	1	10	0	1	1502	1
3	2	0	45	0	0	0	1	1503	0
3	1	0	55	1	0	0	1	1504	0
3	1	1	50	0	0	0	1	1505	1
3	2	1	45	0	0	0	1	1506	0
3	0	1	35	1	2	0	1	1507	1
3	1	1	25	1	0	0	1	1508	1
3	0	0	63	0	0	0	1	1509	1
3	1	0	62	0	0	0	1	1510	1
3	0	0	25	0	5	0	1	1511	1
3	0	0	30	1	5	0	1	1512	1
3	1	1	30	0	0	0	1	1513	0
3	0	1	45	0	0	0	1	1514	0
3	0	1	45	0	0	0	1	1515	1
3	1	1	35	1	0	0	1	1516	1
3	2	0	40	0	0	0	1	1517	1
3	0	0	25	1	0	0	1	1518	1
3	2	0	30	1	0	0	1	1519	1
3	0	1	50	1	0	0	1	1520	0
3	1	1	25	1	0	0	1	1521	1
3	1	0	40	0	0	0	1	1522	1
3	1	1	60	0	5	0	1	1523	1
3	0	1	55	1	0	0	1	1524	0
3	2	1	35	1	0	0	1	1525	1
3	2	0	25	1	0	0	1	1526	1
3	0	0	20	0	0	0	1	1527	1
3	2	0	25	1	0	0	1	1528	1
3	2	0	25	1	0	0	1	1529	1
3	2	0	55	1	0	0	1	1530	1
3	2	1	22	0	2.45	0	1	1531	1
3	1	1	40	1	0	0	1	1532	0
3	1	1	40	1	0	0	1	1533	1
3	0	1	25	1	0	0	1	1534	1
3	1	1	60	1	10	0	1	1535	1
3	2	0	45	0	0	0	1	1536	0
3	2	1	55	0	0	0	1	1537	1
3	0	1	45	1	0	0	1	1538	1
3	2	1	25	1	0	0	1	1539	1
3	0	0	35	1	10	0	1	1540	1
3	0	1	30	1	0	0	1	1541	1
3	2	1	40	1	0	0	1	1542	1
3	0	1	35	1	0	0	1	1543	1
3	1	1	40	1	0	0	1	1544	1
3	0	1	25	1	0	0	1	1545	1
3	2	1	60	1	0	0	1	1546	1
3	2	0	40	0	0	0	1	1547	0
3	2	0	35	1	0	0	1	1548	1
3	2	1	40	0	0	0	1	1549	0
3	2	1	50	1	0	0	1	1550	0
3	0	1	25	1	0	0	1	1551	1
3	0	0	45	1	0	0	1	1552	1
3	2	0	60	0	6.0999999	0	1	1553	1
3	2	1	25	1	0	0	1	1554	1
3	0	1	25	1	0	0	1	1555	0
3	1	1	60	0	0	0	1	1556	1
3	1	1	30	0	0	0	1	1557	1
3	1	1	28	1	0	0	1	1558	1
3	0	1	50	0	0	0	1	1559	0
3	0	0	50	1	0	0	1	1560	1
3	2	1	25	1	0	0	1	1561	0
3	1	1	40	0	0	0	1	1562	0
3	1	0	30	0	0	0	1	1563	1
3	2	1	20	0	0	0	1	1564	1
3	2	1	45	1	0	0	1	1565	1
3	1	1	60	0	0	0	1	1566	1
3	1	1	45	1	0	0	1	1567	0
3	1	0	55	1	0	0	1	1568	1
3	0	0	40	0	0	0	1	1569	0
3	0	0	65	0	0	0	1	1570	0
3	1	0	65	1	0	0	1	1571	1
3	2	1	60	0	0	0	1	1572	1
3	1	1	38	0	0	0	1	1573	1
3	2	0	50	0	0	0	1	1574	0
3	0	1	35	0	0	0	1	1575	0
3	2	1	55	1	0	0	1	1576	0
3	0	1	35	1	0	0	1	1577	1
3	0	0	40	0	0	0	1	1578	1
3	2	1	65	0	20	0	1	1579	1
3	2	1	25	1	0	0	1	1580	1
3	1	0	65	0	0	0	1	1581	0
3	2	1	50	0	0	0	1	1582	1
3	2	1	45	0	0	0	1	1583	1
3	2	1	35	1	0	0	1	1584	1
3	0	1	25	1	0	0	1	1585	1
3	2	1	60	1	0	0	1	1586	1
3	0	1	25	1	0	0	1	1587	1
3	1	0	60	1	0	0	1	1588	0
3	2	1	40	1	0	0	1	1589	1
3	2	1	25	1	0	0	1	1590	0
3	1	1	65	0	0	0	1	1591	1
3	0	0	30	1	0	0	1	1592	1
3	1	1	35	1	12.55	0	1	1593	1
3	2	1	40	0	0	0	1	1594	0
3	0	1	28	0	0	0	1	1595	1
3	2	1	30	1	0	0	1	1596	0
3	1	0	65	1	0	0	1	1597	0
3	0	0	25	1	0	0	1	1598	1
3	2	0	60	0	0	0	1	1599	1
3	1	1	25	1	0	0	1	1600	1
5	0	1	55	1	0	1	0	1601	0
5	1	0	65	1	0	1	0	1602	0
5	0	0	50	1	0	1	0	1603	0
5	2	1	65	1	0	1	0	1604	0
5	1	0	65	1	0	1	0	1605	0
5	1	1	45	1	2	1	0	1606	1
5	0	1	60	1	0	1	0	1607	0
5	2	0	35	1	5	1	0	1608	1
5	1	1	50	1	10	1	0	1609	1
5	0	1	45	1	0	1	0	1610	0
5	0	0	45	1	0	1	0	1611	0
5	1	1	65	1	0	1	0	1612	0
5	1	0	50	1	0	1	0	1613	0
5	2	0	60	1	5	1	0	1614	1
5	1	0	50	1	4	1	0	1615	1
5	0	0	60	1	0	1	0	1616	0
5	1	0	45	1	4	1	0	1617	1
5	0	1	70	1	0	1	0	1618	1
5	1	0	50	1	0	1	0	1619	0
5	1	1	50	1	0	1	0	1620	1
5	2	0	45	1	0	1	0	1621	0
5	0	1	45	1	0	1	0	1622	0
5	0	0	70	1	0	1	0	1623	1
5	1	1	50	1	0	1	0	1624	0
5	0	0	20	1	0	1	0	1625	0
5	2	1	60	1	0	1	0	1626	1
5	0	1	30	1	0	1	0	1627	0
5	2	1	45	1	0	1	0	1628	0
5	2	1	45	1	0	1	0	1629	0
5	0	1	50	1	0	1	0	1630	0
5	0	0	25	1	0	1	0	1631	0
5	2	1	25	1	10	1	0	1632	1
5	1	1	60	1	0	1	0	1633	1
5	2	1	40	1	0	1	0	1634	0
5	1	0	45	1	0	1	0	1635	0
5	0	0	30	1	0	1	0	1636	0
5	1	1	55	1	0	1	0	1637	0
5	1	1	25	1	0	1	0	1638	0
5	0	0	50	1	2	1	0	1639	1
5	0	1	25	1	0	1	0	1640	0
5	1	1	45	1	0	1	0	1641	0
5	0	0	65	1	0	1	0	1642	0
5	0	1	65	1	0	1	0	1643	0
5	0	1	40	1	0	1	0	1644	0
5	2	0	60	1	0	1	0	1645	0
5	2	1	70	1	0	1	0	1646	1
5	0	1	50	1	5	1	0	1647	1
5	2	0	45	1	0	1	0	1648	0
5	2	0	45	1	3	1	0	1649	1
5	2	1	60	1	0	1	0	1650	0
5	2	0	40	1	.050000001	1	0	1651	1
5	0	1	45	1	4	1	0	1652	1
5	2	1	55	1	0	1	0	1653	0
5	2	1	40	1	0	1	0	1654	0
5	1	1	35	1	2	1	0	1655	1
5	1	0	30	1	0	1	0	1656	0
5	2	0	45	1	0	1	0	1657	0
5	2	0	20	1	0	1	0	1658	0
5	2	1	40	1	0	1	0	1659	0
5	2	0	45	1	0	1	0	1660	0
5	0	0	50	1	0	1	0	1661	0
5	2	0	65	1	0	1	0	1662	0
5	1	0	25	1	0	1	0	1663	1
5	0	1	35	1	0	1	0	1664	0
5	0	0	45	1	0	1	0	1665	1
5	2	0	65	1	0	1	0	1666	0
5	1	0	35	1	0	1	0	1667	0
5	1	1	60	1	0	1	0	1668	0
5	1	1	60	1	0	1	0	1669	0
5	2	0	50	1	0	1	0	1670	0
5	2	0	65	1	0	1	0	1671	0
5	2	0	45	1	0	1	0	1672	0
5	2	0	30	1	0	1	0	1673	0
5	1	1	60	1	0	1	0	1674	0
5	0	1	65	1	0	1	0	1675	0
5	2	0	60	1	1	1	0	1676	1
5	1	1	50	1	0	1	0	1677	0
5	1	1	55	1	0	1	0	1678	1
5	2	0	50	1	5	1	0	1679	1
5	0	0	60	1	0	1	0	1680	0
5	0	1	40	1	0	1	0	1681	0
5	2	1	50	1	0	1	0	1682	0
5	1	0	45	1	0	1	0	1683	1
5	0	1	70	1	0	1	0	1684	1
5	0	1	60	1	0	1	0	1685	0
5	1	0	55	1	0	1	0	1686	0
5	0	1	50	1	0	1	0	1687	1
5	0	0	30	1	10	1	0	1688	1
5	2	1	40	1	0	1	0	1689	0
5	2	1	40	1	0	1	0	1690	0
5	2	1	45	1	0	1	0	1691	0
5	1	1	55	1	0	1	0	1692	0
5	0	1	20	1	0	1	0	1693	0
5	2	0	55	1	9	1	0	1694	1
5	0	0	60	1	0	1	0	1695	0
5	1	1	30	1	0	1	0	1696	0
5	2	0	55	1	0	1	0	1697	0
5	0	0	35	1	0	1	0	1698	0
5	0	0	70	1	0	1	0	1699	0
5	0	0	35	1	4	1	0	1700	1
5	0	1	30	1	0	1	0	1701	0
5	1	0	65	1	0	1	0	1702	0
5	0	1	65	1	0	1	0	1703	0
5	1	1	50	1	0	1	0	1704	1
5	2	1	70	1	5	1	0	1705	1
5	1	0	65	1	0	1	0	1706	0
5	0	1	50	1	0	1	0	1707	1
5	1	1	20	1	0	1	0	1708	0
5	0	1	55	1	0	1	0	1709	1
5	0	1	60	1	0	1	0	1710	0
5	2	0	20	1	0	1	0	1711	0
5	1	1	25	1	0	1	0	1712	0
5	2	1	35	1	5	1	0	1713	1
5	1	0	65	1	0	1	0	1714	0
5	0	0	70	1	0	1	0	1715	0
5	1	0	60	1	0	1	0	1716	0
5	1	1	50	1	0	1	0	1717	0
5	0	1	30	1	10	1	0	1718	1
5	0	1	30	1	0	1	0	1719	0
5	0	0	40	1	0	1	0	1720	0
5	1	0	70	1	0	1	0	1721	0
5	2	0	70	1	0	1	0	1722	0
5	0	0	60	1	4	1	0	1723	1
5	2	1	40	1	0	1	0	1724	0
5	2	1	45	1	0	1	0	1725	0
5	2	1	55	1	0	1	0	1726	0
5	2	0	70	1	0	1	0	1727	0
5	1	1	55	1	0	1	0	1728	0
5	2	0	65	1	0	1	0	1729	0
5	0	0	70	1	0	1	0	1730	0
5	1	1	45	1	0	1	0	1731	0
5	0	1	60	1	0	1	0	1732	1
5	1	1	25	1	0	1	0	1733	0
5	0	1	70	1	0	1	0	1734	0
5	1	0	50	1	5	1	0	1735	1
5	1	1	70	1	0	1	0	1736	0
5	1	1	60	1	0	1	0	1737	1
5	0	1	40	1	0	1	0	1738	0
5	1	0	40	1	0	1	0	1739	0
5	0	1	45	1	0	1	0	1740	0
5	2	0	45	1	0	1	0	1741	0
5	0	0	55	1	0	1	0	1742	0
5	0	1	30	1	0	1	0	1743	0
5	0	1	40	1	0	1	0	1744	0
5	0	0	35	1	0	1	0	1745	0
5	0	1	60	1	0	1	0	1746	1
5	1	0	35	1	0	1	0	1747	0
5	2	0	55	1	0	1	0	1748	0
5	0	0	50	1	0	1	0	1749	0
5	2	1	45	1	0	1	0	1750	0
5	2	1	45	1	0	1	0	1751	0
5	2	1	25	1	5	1	0	1752	1
5	0	1	40	1	0	1	0	1753	0
5	0	1	30	1	0	1	0	1754	0
5	0	1	35	1	2	1	0	1755	1
5	2	0	30	1	0	1	0	1756	0
5	1	1	55	1	0	1	0	1757	0
5	2	1	45	1	0	1	0	1758	0
5	1	0	50	1	0	1	0	1759	0
5	0	0	30	1	0	1	0	1760	0
5	0	1	70	1	0	1	0	1761	0
5	2	1	35	1	0	1	0	1762	0
5	1	0	70	1	3	1	0	1763	1
5	2	0	70	1	4	1	0	1764	1
5	1	1	70	1	0	1	0	1765	0
5	0	0	55	1	0	1	0	1766	0
5	0	1	60	1	0	1	0	1767	0
5	2	0	60	1	0	1	0	1768	0
5	2	0	50	1	0	1	0	1769	0
5	1	1	55	1	0	1	0	1770	0
5	2	1	60	1	0	1	0	1771	0
5	0	0	40	1	4	1	0	1772	1
5	0	1	50	1	0	1	0	1773	0
5	0	1	40	1	0	1	0	1774	0
5	0	0	50	1	0	1	0	1775	0
5	1	1	30	1	0	1	0	1776	0
5	1	0	45	1	0	1	0	1777	0
5	2	1	60	1	2	1	0	1778	1
5	1	0	45	1	0	1	0	1779	0
5	2	1	45	1	0	1	0	1780	0
5	0	0	50	1	0	1	0	1781	1
5	1	0	55	1	0	1	0	1782	0
5	1	0	70	1	0	1	0	1783	1
5	0	0	65	1	0	1	0	1784	0
5	1	1	70	1	0	1	0	1785	1
5	1	1	18	1	1.25	1	0	1786	1
5	2	1	30	1	0	1	0	1787	0
5	0	1	50	1	1	1	0	1788	1
5	1	1	70	1	1	1	0	1789	1
5	0	1	30	1	0	1	0	1790	0
5	1	1	50	1	0	1	0	1791	0
5	2	0	55	1	5	1	0	1792	1
5	0	1	60	1	0	1	0	1793	1
5	0	1	40	1	0	1	0	1794	1
5	0	1	60	1	0	1	0	1795	0
5	0	1	50	1	0	1	0	1796	0
5	2	1	70	1	0	1	0	1797	0
5	2	0	55	1	0	1	0	1798	1
5	1	0	50	1	0	1	0	1799	0
5	1	1	50	1	0	1	0	1800	0
5	0	0	55	1	0	1	0	1801	1
5	2	1	55	1	0	1	0	1802	1
5	2	0	30	1	0	1	0	1803	0
5	2	1	50	1	0	1	0	1804	1
5	2	1	40	1	0	1	0	1805	0
5	2	1	30	1	0	1	0	1806	0
5	2	1	55	1	10	1	0	1807	1
5	1	1	40	1	0	1	0	1808	0
5	1	0	70	1	0	1	0	1809	0
5	1	0	60	1	0	1	0	1810	0
5	0	1	80	1	0	1	0	1811	0
5	1	1	50	1	0	1	0	1812	0
5	0	1	50	1	0	1	0	1813	1
5	2	1	60	1	0	1	0	1814	0
5	0	0	55	1	0	1	0	1815	0
5	1	1	45	1	0	1	0	1816	0
5	2	0	50	1	0	1	0	1817	0
5	2	0	60	1	0	1	0	1818	0
5	1	0	50	1	0	1	0	1819	1
5	1	0	40	1	0	1	0	1820	1
5	2	1	60	1	0	1	0	1821	0
5	0	1	70	1	0	1	0	1822	1
5	2	1	75	1	.2	1	0	1823	1
5	0	0	60	1	0	1	0	1824	0
5	0	1	45	1	0	1	0	1825	0
5	1	1	30	1	2	1	0	1826	1
5	0	0	35	1	9	1	0	1827	1
5	1	1	60	1	0	1	0	1828	1
5	2	1	30	1	0	1	0	1829	0
5	2	0	50	1	5	1	0	1830	1
5	0	0	30	1	0	1	0	1831	0
5	2	1	45	1	0	1	0	1832	0
5	0	0	55	1	0	1	0	1833	0
5	0	1	60	1	0	1	0	1834	0
5	0	0	45	1	0	1	0	1835	0
5	1	1	40	1	0	1	0	1836	1
5	2	1	50	1	0	1	0	1837	1
5	0	0	65	1	0	1	0	1838	0
5	1	0	40	1	0	1	0	1839	0
5	0	1	45	1	0	1	0	1840	0
5	2	0	25	1	0	1	0	1841	0
5	1	1	30	1	0	1	0	1842	0
5	0	1	50	1	0	1	0	1843	0
5	2	0	50	1	0	1	0	1844	0
5	1	1	25	1	0	1	0	1845	0
5	1	0	45	1	0	1	0	1846	1
5	0	1	30	1	8	1	0	1847	1
5	1	0	20	1	0	1	0	1848	0
5	0	0	60	1	10	1	0	1849	1
5	2	1	65	1	0	1	0	1850	1
5	1	1	70	1	0	1	0	1851	0
5	1	1	40	1	0	1	0	1852	0
5	0	1	40	1	0	1	0	1853	0
5	1	1	50	1	0	1	0	1854	0
5	0	0	30	1	6.1999998	1	0	1855	1
5	2	0	35	1	2	1	0	1856	1
5	2	0	35	1	2	1	0	1857	1
5	2	1	55	1	0	1	0	1858	0
5	1	1	35	1	0	1	0	1859	0
5	1	0	35	1	0	1	0	1860	0
5	0	0	70	1	0	1	0	1861	1
5	1	1	70	1	5	1	0	1862	1
5	1	0	45	1	0	1	0	1863	0
5	1	0	60	1	0	1	0	1864	0
5	1	1	30	1	0	1	0	1865	0
5	1	0	45	1	6	1	0	1866	1
5	1	0	40	1	0	1	0	1867	0
5	2	0	55	1	0	1	0	1868	0
5	1	1	70	1	0	1	0	1869	0
5	2	0	30	1	0	1	0	1870	0
5	2	0	25	1	1.65	1	0	1871	1
5	0	0	55	1	0	1	0	1872	1
5	0	1	60	1	0	1	0	1873	0
5	0	1	55	1	0	1	0	1874	0
5	1	0	60	1	0	1	0	1875	0
5	1	0	40	1	0	1	0	1876	0
5	2	0	30	1	0	1	0	1877	0
5	0	0	35	1	0	1	0	1878	0
5	1	0	70	1	0	1	0	1879	1
5	0	0	55	1	0	1	0	1880	0
5	0	0	60	1	2	1	0	1881	1
5	2	1	50	1	3	1	0	1882	1
5	2	0	50	1	0	1	0	1883	0
5	2	0	50	1	5	1	0	1884	1
5	0	1	40	1	0	1	0	1885	1
5	1	0	50	1	.5	1	0	1886	1
5	2	1	45	1	0	1	0	1887	1
5	2	1	25	1	2	1	0	1888	1
5	2	1	60	1	0	1	0	1889	0
5	1	1	55	1	0	1	0	1890	0
5	1	1	70	1	0	1	0	1891	0
5	0	0	50	1	0	1	0	1892	0
5	1	0	30	1	0	1	0	1893	0
5	2	1	25	1	0	1	0	1894	1
5	1	0	60	1	0	1	0	1895	1
5	0	1	50	1	8	1	0	1896	1
5	2	1	70	1	5	1	0	1897	1
5	2	1	70	1	20	1	0	1898	1
5	1	1	60	1	0	1	0	1899	0
5	1	1	40	1	0	1	0	1900	0
5	2	1	45	1	0	1	0	1901	0
5	1	0	25	1	0	1	0	1902	0
5	0	1	70	1	0	1	0	1903	0
5	1	0	25	1	0	1	0	1904	0
5	1	1	45	1	0	1	0	1905	0
5	2	1	70	1	0	1	0	1906	0
5	1	0	60	1	0	1	0	1907	0
5	1	1	40	1	0	1	0	1908	0
5	1	0	50	1	0	1	0	1909	0
5	1	0	65	1	0	1	0	1910	1
5	1	1	40	1	0	1	0	1911	0
5	1	0	35	1	0	1	0	1912	0
5	2	1	25	1	0	1	0	1913	0
5	2	0	65	1	0	1	0	1914	0
5	1	0	70	1	0	1	0	1915	0
5	1	0	65	1	0	1	0	1916	1
5	0	1	45	1	0	1	0	1917	0
5	0	1	45	1	0	1	0	1918	0
5	2	1	30	1	0	1	0	1919	0
5	0	0	40	1	5	1	0	1920	1
5	1	0	45	1	0	1	0	1921	0
5	2	1	25	1	0	1	0	1922	0
5	2	0	60	1	0	1	0	1923	0
5	0	0	65	1	0	1	0	1924	0
5	0	0	70	1	0	1	0	1925	0
5	2	0	35	1	0	1	0	1926	0
5	1	1	20	1	0	1	0	1927	0
5	1	1	35	1	0	1	0	1928	0
5	2	0	60	1	0	1	0	1929	0
5	2	1	45	1	5	1	0	1930	1
5	1	0	70	1	0	1	0	1931	0
5	2	1	50	1	0	1	0	1932	0
5	2	1	40	1	0	1	0	1933	0
5	2	1	70	1	0	1	0	1934	0
5	1	0	65	1	0	1	0	1935	0
5	0	0	50	1	10	1	0	1936	1
5	1	1	60	1	10	1	0	1937	1
5	1	0	60	1	0	1	0	1938	0
5	1	1	40	1	0	1	0	1939	0
5	0	1	40	1	0	1	0	1940	0
5	2	1	50	1	0	1	0	1941	0
5	2	1	55	1	0	1	0	1942	0
5	0	1	65	1	2	1	0	1943	1
5	2	0	25	1	0	1	0	1944	0
5	2	1	40	1	3	1	0	1945	1
5	2	0	65	1	3	1	0	1946	1
5	2	0	70	1	0	1	0	1947	0
5	0	0	30	1	0	1	0	1948	0
5	1	0	40	1	0	1	0	1949	0
5	0	1	45	1	0	1	0	1950	0
5	1	1	55	1	0	1	0	1951	0
5	2	0	45	1	0	1	0	1952	0
5	0	1	25	1	0	1	0	1953	0
5	2	0	65	1	0	1	0	1954	0
5	2	1	50	1	0	1	0	1955	0
5	0	0	30	1	3.0999999	1	0	1956	1
5	0	1	45	1	0	1	0	1957	0
5	2	0	60	1	5	1	0	1958	1
5	0	0	55	1	0	1	0	1959	0
5	2	0	50	1	0	1	0	1960	0
42	2	1	60	0	999	1	0	1961	1
42	2	1	25	0	999	1	0	1962	0
42	1	1	75	0	999	1	0	1963	0
42	2	0	50	0	999	1	0	1964	0
42	2	1	60	0	999	1	0	1965	1
42	2	1	70	0	999	1	0	1966	0
42	2	1	35	0	999	1	0	1967	0
42	0	1	30	0	999	1	0	1968	0
42	1	0	70	0	999	1	0	1969	0
42	2	0	80	0	999	1	0	1970	0
42	2	0	40	0	999	1	0	1971	0
42	1	1	40	0	999	1	0	1972	0
42	1	1	45	0	999	1	0	1973	0
42	0	0	30	0	999	1	0	1974	0
42	1	1	60	0	999	1	0	1975	1
42	2	0	60	0	999	1	0	1976	0
42	0	0	30	0	999	1	0	1977	0
42	1	1	55	0	999	1	0	1978	0
42	0	0	65	0	999	1	0	1979	1
42	0	1	60	0	999	1	0	1980	1
42	1	1	35	0	999	1	0	1981	0
42	0	1	40	0	999	1	0	1982	0
42	0	1	80	0	999	1	0	1983	1
42	1	1	30	0	999	1	0	1984	0
42	0	0	45	0	999	1	0	1985	1
42	1	0	40	0	999	1	0	1986	0
42	1	0	40	0	999	1	0	1987	0
42	2	1	55	0	999	1	0	1988	0
42	1	1	45	0	999	1	0	1989	0
42	0	0	30	0	999	1	0	1990	1
42	2	0	50	0	999	1	0	1991	1
42	2	0	35	0	999	1	0	1992	0
42	1	1	70	0	999	1	0	1993	1
42	1	1	25	0	999	1	0	1994	1
42	2	0	60	0	999	1	0	1995	0
42	0	1	25	0	999	1	0	1996	0
42	0	1	55	0	999	1	0	1997	0
42	0	1	40	0	999	1	0	1998	1
42	1	1	30	0	999	1	0	1999	0
[truncated: 681 more rows]
